# Supplementary material for: Bis(N,N′-diphenyl­benzamidinium) fumarate
Source: Acta Crystallogr Sect E Struct Rep Online. 2010 Jun 9;66(Pt 7):o1597. doi: 10.1107/S1600536810017708 (PMC3006964; doi:10.1107/S1600536810017708)
Supplement: Supplementary file 1 [file e-66-o1597-sup1.cif]

##############################################################################
###                                                                        ###
###        Electronic paper (Acta Crystallographica Section E)             ###
###                                                                        ###
##############################################################################
#                                                                            #
# This CIF contains the data in a paper accepted for publication in Acta     #
# Crystallographica Section E. It conforms to the requirements of Notes      #
# for Authors for Section E, and has been peer reviewed under the auspices   #
# of the IUCr Commission on Journals.                                        #
#                                                                            #
# Full details of the Crystallographic Information File format               #
# are given in the paper "The Crystallographic Information File (CIF):       #
# a New Standard Archive File for Crystallography" by S. R. Hall, F. H.      #
# Allen and I. D. Brown [Acta Cryst. (1991), A47, 655-685].                  #
#                                                                            #
# The current version of the core CIF dictionary is obtainable from          #
# ftp://ftp.iucr.org/pub/cif_core.dic. The current version number is 2.4.    #
#                                                                            #
# Software is freely available for graphical display of the structure(s) in  #
# this CIF.  For information consult the CIF home page http://www.iucr.org/  #
# cif/home.html                                                              #
#                                                                            #
# This file may be used for bona fide research purposes within the           #
# scientific community so long as proper attribution is given to the journal # 
# article from which it was obtained.                                        #
#                                                                            #
##############################################################################
                                             
data_global
_audit_creation_method     'form.cif (version 2.0)'
_journal_data_validation_number     ?
_journal_date_recd_electronic     2010-03-24
_journal_date_accepted     2010-05-13
_journal_name_full     'Acta Crystallographica, Section E'
_journal_year     2010
_journal_volume     66
_journal_issue      7
_journal_page_first     o1597
_journal_page_last     o1597
_journal_paper_category     QO
_journal_coeditor_code     NC2180
_publ_contact_author_name     'Mikelis V. Veidis'
_publ_contact_author_address
;
University of Latvia
Kr. Valdemara 48
Riga
LV 1013
Latvia
;
_publ_contact_author_email     'veidis@lu.lv'
_publ_contact_author_fax     '+3717378736'
_publ_contact_author_phone     '+3717378718'
_publ_section_title
;
Bis(<i>N</i>,<i>N</i>'-diphenylbenzamidinium) fumarate
;
loop_
    _publ_author_name
    _publ_author_address
    'Orola, Liana'
;
University of Latvia
Kr. Valdemara 48
Riga
LV 1013
Latvia
;
    'Veidis, Mikelis V.'
;
University of Latvia
Kr. Valdemara 48
Riga
LV 1013
Latvia
;
data_I
_chemical_name_systematic
;
Bis(<i>N</i>,<i>N</i>'-diphenylbenzamidinium) fumarate
;
_chemical_name_common     'N,N'-diphenylbenzamidinium fumarate'
_chemical_formula_moiety     'C19 H17 N2 +, 0.5(C4 H2 O4 -)'
_chemical_formula_sum     'C21 H18 N2 O2'
_chemical_formula_structural     ?
_chemical_formula_analytical     ?
_chemical_formula_iupac     '2C19 H17 N2 +, C4 H2 O4 2-'
_chemical_formula_weight     330.39
_chemical_melting_point     ?
_symmetry_cell_setting     'Monoclinic'
_symmetry_space_group_name_H-M     'P 21/n'
_symmetry_space_group_name_Hall     '-P 2yn'
loop_
    _symmetry_equiv_pos_as_xyz
    'x,y,z'
    '-x,-y,-z'
    '-x+1/2,y+1/2,-z+1/2'
    'x+1/2,-y+1/2,z+1/2'
_cell_length_a     10.5972(3)
_cell_length_b     8.8275(3)
_cell_length_c     18.7710(7)
_cell_angle_alpha     90
_cell_angle_beta     102.3460(10)
_cell_angle_gamma     90
_cell_volume     1715.36(10)
_cell_formula_units_Z     4
_cell_measurement_reflns_used     9851
_cell_measurement_theta_min     3
_cell_measurement_theta_max     30
_cell_measurement_temperature     120
_cell_special_details     ?
_exptl_crystal_description     'prism fragment'
_exptl_crystal_colour     'colorless'
_exptl_crystal_size_max     0.72
_exptl_crystal_size_mid     0.61
_exptl_crystal_size_min     0.44
_exptl_crystal_size_rad     ?
_exptl_crystal_density_diffrn     1.279
_exptl_crystal_density_meas     ?
_exptl_crystal_density_method     ?
_exptl_crystal_F_000     696.00
_exptl_absorpt_coefficient_mu     0.083
_exptl_absorpt_correction_type     Multi-scan
_exptl_absorpt_process_details     '(APEX2; Bruker, 2006)'
_exptl_absorpt_correction_T_min     0.95
_exptl_absorpt_correction_T_max     0.96
_exptl_special_details
;
;
_diffrn_ambient_temperature     120
_diffrn_radiation_type     'Mo K\a'
_diffrn_radiation_wavelength     0.71073
_diffrn_radiation_source     'fine-focus sealed tube'
_diffrn_radiation_monochromator     'graphite'
_diffrn_measurement_device_type     'Bruker APEXII CCD area-detector'
_diffrn_measurement_method     '\f and \w scans'
_diffrn_detector_area_resol_mean     ?
_diffrn_reflns_number     41010
_diffrn_reflns_av_R_equivalents     0.020
_diffrn_reflns_av_sigmaI/netI     ?
_diffrn_reflns_theta_min     2.042
_diffrn_reflns_theta_max     30.000
_diffrn_reflns_theta_full     30.000
_diffrn_measured_fraction_theta_max     1.000
_diffrn_measured_fraction_theta_full     1.000
_diffrn_reflns_limit_h_min     -14
_diffrn_reflns_limit_h_max     14
_diffrn_reflns_limit_k_min     0
_diffrn_reflns_limit_k_max     12
_diffrn_reflns_limit_l_min     0
_diffrn_reflns_limit_l_max     26
_diffrn_reflns_reduction_process     ?
_diffrn_standards_number     ?
_diffrn_standards_interval_count     ?
_diffrn_standards_interval_time     ?
_diffrn_standards_decay_%     ?
loop_
    _diffrn_standard_refln_index_h
    _diffrn_standard_refln_index_k
    _diffrn_standard_refln_index_l
    ? ? ?
_refine_special_details
;
;
_reflns_number_total     5009
_reflns_number_gt     4876
_reflns_threshold_expression     I>2\s(I)
_refine_ls_structure_factor_coef     Fsqd
_refine_ls_matrix_type     full
_refine_ls_R_factor_all     0.0424
_refine_ls_R_factor_gt     0.0415
_refine_ls_wR_factor_all     0.1102
_refine_ls_wR_factor_ref     0.1069
_refine_ls_goodness_of_fit_all     ?
_refine_ls_goodness_of_fit_ref     1.0042
_refine_ls_restrained_S_all     ?
_refine_ls_restrained_S_obs     ?
_refine_ls_number_reflns     4976
_refine_ls_number_parameters     226
_refine_ls_number_restraints     0
_refine_ls_number_constraints     ?
_refine_ls_hydrogen_treatment     constr
_refine_ls_weighting_scheme     calc
_refine_ls_weighting_details
;
w=1/[\s^2^(F^2^) + ( 0.06P)^2^ + 0.63P]
where P=(max(Fo^2^,0) + 2Fc^2^)/3
;
_refine_ls_shift/su_max     0.000632
_refine_ls_shift/su_mean     ?
_refine_diff_density_max     0.37
_refine_diff_density_min     -0.21
_refine_ls_extinction_method     'none'
_refine_ls_extinction_coef     ?
loop_
    _atom_type_symbol
    _atom_type_description
    _atom_type_scat_dispersion_real
    _atom_type_scat_dispersion_imag
    _atom_type_scat_source
    'C' 'C' 0.0033 0.0016 'International Tables Vol C 4.2.6.8 and 6.1.1.4'
    'H' 'H' 0.0000 0.0000 'International Tables Vol C 4.2.6.8 and 6.1.1.4'
    'N' 'N' 0.0061 0.0033 'International Tables Vol C 4.2.6.8 and 6.1.1.4'
    'O' 'O' 0.0106 0.0060 'International Tables Vol C 4.2.6.8 and 6.1.1.4'
_computing_data_collection     'APEX2 (Bruker, 2006)'
_computing_cell_refinement     'SMART (Bruker, 2006)'
_computing_data_reduction     'SMART (Bruker, 2006)'
_computing_structure_solution     'SIR92 (Altomare <i>et al.</i>,  1994)'
_computing_structure_refinement     'CRYSTALS (Betteridge <i>et al.</i>,  2003)'
_computing_molecular_graphics     'ORTEP-3 for Windows (Farrugia, 1997)'
_computing_publication_material     'CRYSTALS (Betteridge <i>et al.</i>,  2003)'
loop_
    _atom_site_type_symbol
    _atom_site_label
    _atom_site_fract_x
    _atom_site_fract_y
    _atom_site_fract_z
    _atom_site_U_iso_or_equiv
    _atom_site_adp_type
    _atom_site_occupancy
    _atom_site_disorder_assembly
    _atom_site_disorder_group
    C C1 0.94300(8) 0.03374(10) 0.99406(5) 0.0188 Uani 1.0000 . .
    C C2 0.86998(8) 0.07821(10) 0.91958(5) 0.0172 Uani 1.0000 . .
    O O3 0.91578(6) 0.04194(8) 0.86516(3) 0.0213 Uani 1.0000 . .
    O O4 0.76557(6) 0.14853(8) 0.91690(4) 0.0229 Uani 1.0000 . .
    C C5 0.63464(8) 0.08298(9) 0.73154(4) 0.0158 Uani 1.0000 . .
    C C6 0.53733(8) 0.06749(10) 0.66218(4) 0.0155 Uani 1.0000 . .
    C C7 0.53685(9) -0.06272(10) 0.62033(5) 0.0202 Uani 1.0000 . .
    C C8 0.43586(9) -0.08628(12) 0.56046(5) 0.0247 Uani 1.0000 . .
    C C9 0.33852(9) 0.02100(12) 0.54165(5) 0.0239 Uani 1.0000 . .
    C C10 0.34143(8) 0.15261(11) 0.58227(5) 0.0220 Uani 1.0000 . .
    C C11 0.44042(8) 0.17580(10) 0.64315(5) 0.0189 Uani 1.0000 . .
    N N12 0.59750(7) 0.09379(9) 0.79444(4) 0.0177 Uani 1.0000 . .
    C C13 0.47079(8) 0.07070(10) 0.80659(4) 0.0171 Uani 1.0000 . .
    C C14 0.43162(9) 0.16661(11) 0.85652(5) 0.0223 Uani 1.0000 . .
    C C15 0.30805(10) 0.15224(13) 0.87010(5) 0.0268 Uani 1.0000 . .
    C C16 0.22460(9) 0.04177(14) 0.83488(5) 0.0282 Uani 1.0000 . .
    C C17 0.26682(10) -0.05734(13) 0.78741(6) 0.0285 Uani 1.0000 . .
    C C18 0.39004(9) -0.04455(11) 0.77341(5) 0.0230 Uani 1.0000 . .
    N N19 0.76104(7) 0.08174(9) 0.73401(4) 0.0182 Uani 1.0000 . .
    C C20 0.82262(8) 0.11807(10) 0.67587(4) 0.0173 Uani 1.0000 . .
    C C21 0.77945(8) 0.23541(10) 0.62732(5) 0.0200 Uani 1.0000 . .
    C C22 0.84978(9) 0.27416(11) 0.57528(5) 0.0232 Uani 1.0000 . .
    C C23 0.96279(10) 0.19753(12) 0.57190(5) 0.0259 Uani 1.0000 . .
    C C24 1.00596(10) 0.08164(13) 0.62091(6) 0.0305 Uani 1.0000 . .
    C C25 0.93605(9) 0.04137(12) 0.67293(6) 0.0260 Uani 1.0000 . .
    H H11 0.9043 0.0548 1.0339 0.0224 Uiso 1.0000 . .
    H H91 0.2695 0.0056 0.4998 0.0277 Uiso 1.0000 . .
    H H101 0.2769 0.2275 0.5692 0.0264 Uiso 1.0000 . .
    H H111 0.4430 0.2649 0.6712 0.0230 Uiso 1.0000 . .
    H H141 0.4887 0.2423 0.8804 0.0269 Uiso 1.0000 . .
    H H151 0.2816 0.2217 0.9032 0.0324 Uiso 1.0000 . .
    H H161 0.1385 0.0352 0.8434 0.0313 Uiso 1.0000 . .
    H H171 0.2125 -0.1372 0.7639 0.0336 Uiso 1.0000 . .
    H H211 0.7042 0.2873 0.6302 0.0239 Uiso 1.0000 . .
    H H221 0.8201 0.3536 0.5423 0.0286 Uiso 1.0000 . .
    H H231 1.0108 0.2256 0.5354 0.0309 Uiso 1.0000 . .
    H H241 1.0854 0.0287 0.6200 0.0370 Uiso 1.0000 . .
    H H251 0.9653 -0.0391 0.7075 0.0301 Uiso 1.0000 . .
    H H3 0.6030 -0.1359 0.6324 0.0240 Uiso 1.0000 . .
    H H4 0.8118 0.0660 0.7773 0.0225 Uiso 1.0000 . .
    H H8 0.4178 -0.1146 0.7427 0.0269 Uiso 1.0000 . .
    H H9 0.6581 0.1188 0.8341 0.0217 Uiso 1.0000 . .
    H H12 0.4343 -0.1762 0.5325 0.0293 Uiso 1.0000 . .
loop_
    _atom_site_aniso_label
    _atom_site_aniso_U_11
    _atom_site_aniso_U_22
    _atom_site_aniso_U_33
    _atom_site_aniso_U_12
    _atom_site_aniso_U_13
    _atom_site_aniso_U_23
    C1 0.0190(4) 0.0215(4) 0.0147(3) -0.0001(3) 0.0011(3) 0.0002(3)
    C2 0.0163(4) 0.0173(4) 0.0164(4) 0.0003(3) -0.0002(3) -0.0025(3)
    O3 0.0175(3) 0.0294(3) 0.0162(3) 0.0017(2) 0.0017(2) 0.0008(2)
    O4 0.0186(3) 0.0281(3) 0.0196(3) -0.0029(2) -0.0010(2) 0.0042(2)
    C5 0.0146(3) 0.0169(4) 0.0154(3) 0.0006(3) 0.0024(3) 0.0014(3)
    C6 0.0138(3) 0.0185(4) 0.0141(3) 0.0008(3) 0.0026(3) 0.0001(3)
    C7 0.0201(4) 0.0209(4) 0.0195(4) -0.0020(3) 0.0037(3) 0.0023(3)
    C8 0.0252(4) 0.0269(5) 0.0212(4) -0.0069(3) 0.0035(3) -0.0027(4)
    C9 0.0197(4) 0.0322(5) 0.0180(4) 0.0005(3) -0.0001(3) -0.0046(3)
    C10 0.0156(4) 0.0261(4) 0.0225(4) 0.0048(3) 0.0002(3) 0.0010(3)
    C11 0.0166(4) 0.0193(4) 0.0200(4) 0.0000(3) 0.0021(3) 0.0018(3)
    N12 0.0132(3) 0.0248(4) 0.0148(3) -0.0010(3) 0.0024(2) 0.0001(3)
    C13 0.0141(3) 0.0228(4) 0.0147(3) 0.0021(3) 0.0035(3) 0.0011(3)
    C14 0.0222(4) 0.0268(4) 0.0192(4) -0.0026(3) 0.0070(3) -0.0005(3)
    C15 0.0256(5) 0.0334(5) 0.0245(4) -0.0005(4) 0.0125(4) 0.0035(4)
    C16 0.0187(4) 0.0434(6) 0.0246(4) 0.0046(4) 0.0090(3) -0.0010(4)
    C17 0.0233(4) 0.0391(6) 0.0246(4) -0.0023(4) 0.0083(4) -0.0108(4)
    C18 0.0223(4) 0.0271(4) 0.0212(4) -0.0030(3) 0.0085(3) -0.0048(3)
    N19 0.0134(3) 0.0260(4) 0.0149(3) 0.0024(3) 0.0026(2) 0.0023(3)
    C20 0.0147(3) 0.0212(4) 0.0161(4) -0.0003(3) 0.0036(3) 0.0000(3)
    C21 0.0189(4) 0.0208(4) 0.0207(4) 0.0010(3) 0.0049(3) 0.0026(3)
    C22 0.0249(4) 0.0241(4) 0.0210(4) 0.0036(3) 0.0058(3) -0.0007(3)
    C23 0.0245(4) 0.0315(5) 0.0244(4) 0.0019(4) 0.0111(3) -0.0022(4)
    C24 0.0221(4) 0.0375(6) 0.0357(5) 0.0076(4) 0.0148(4) 0.0074(4)
    C25 0.0196(4) 0.0315(5) 0.0288(5) 0.0092(4) 0.0093(3) 0.0077(4)
_geom_special_details
;
;
loop_
    _geom_bond_atom_site_label_1
    _geom_bond_atom_site_label_2
    _geom_bond_site_symmetry_1
    _geom_bond_site_symmetry_2
    _geom_bond_distance
    _geom_bond_publ_flag
    C1 C1 . 2_757 1.3223(17) no
    C1 C2 . . 1.4982(11) no
    C1 H11 . . 0.944 no
    C2 O3 . . 1.2625(11) no
    C2 O4 . . 1.2603(11) no
    C5 C6 . . 1.4842(11) no
    C5 N12 . . 1.3255(10) no
    C5 N19 . . 1.3304(10) no
    C6 C7 . . 1.3917(12) no
    C6 C11 . . 1.3926(12) no
    C7 C8 . . 1.3919(13) no
    C7 H3 . . 0.944 no
    C8 C9 . . 1.3892(14) no
    C8 H12 . . 0.950 no
    C9 C10 . . 1.3864(14) no
    C9 H91 . . 0.962 no
    C10 C11 . . 1.3912(12) no
    C10 H101 . . 0.945 no
    C11 H111 . . 0.944 no
    N12 C13 . . 1.4239(10) no
    N12 H9 . . 0.901 no
    C13 C14 . . 1.3907(12) no
    C13 C18 . . 1.3882(12) no
    C14 C15 . . 1.3924(13) no
    C14 H141 . . 0.947 no
    C15 C16 . . 1.3857(15) no
    C15 H151 . . 0.957 no
    C16 C17 . . 1.3892(15) no
    C16 H161 . . 0.961 no
    C17 C18 . . 1.3906(13) no
    C17 H171 . . 0.956 no
    C18 H8 . . 0.935 no
    N19 C20 . . 1.4228(11) no
    N19 H4 . . 0.884 no
    C20 C21 . . 1.3908(12) no
    C20 C25 . . 1.3909(12) no
    C21 C22 . . 1.3922(12) no
    C21 H211 . . 0.931 no
    C22 C23 . . 1.3886(14) no
    C22 H221 . . 0.943 no
    C23 C24 . . 1.3864(15) no
    C23 H231 . . 0.969 no
    C24 C25 . . 1.3922(13) no
    C24 H241 . . 0.966 no
    C25 H251 . . 0.967 no
loop_
    _geom_angle_atom_site_label_1
    _geom_angle_atom_site_label_2
    _geom_angle_atom_site_label_3
    _geom_angle_site_symmetry_1
    _geom_angle_site_symmetry_2
    _geom_angle_site_symmetry_3
    _geom_angle
    _geom_angle_publ_flag
    C1 C1 C2 2_757 . . 123.12(10) no
    C1 C1 H11 2_757 . . 119.4 no
    C2 C1 H11 . . . 117.5 no
    C1 C2 O3 . . . 118.51(8) no
    C1 C2 O4 . . . 116.12(8) no
    O3 C2 O4 . . . 125.36(8) no
    C6 C5 N12 . . . 120.33(7) no
    C6 C5 N19 . . . 122.37(7) no
    N12 C5 N19 . . . 117.26(7) no
    C5 C6 C7 . . . 119.29(7) no
    C5 C6 C11 . . . 119.85(8) no
    C7 C6 C11 . . . 120.58(8) no
    C6 C7 C8 . . . 119.25(8) no
    C6 C7 H3 . . . 121.1 no
    C8 C7 H3 . . . 119.7 no
    C7 C8 C9 . . . 120.28(9) no
    C7 C8 H12 . . . 119.4 no
    C9 C8 H12 . . . 120.4 no
    C8 C9 C10 . . . 120.23(8) no
    C8 C9 H91 . . . 120.3 no
    C10 C9 H91 . . . 119.4 no
    C9 C10 C11 . . . 119.95(8) no
    C9 C10 H101 . . . 120.9 no
    C11 C10 H101 . . . 119.1 no
    C6 C11 C10 . . . 119.66(8) no
    C6 C11 H111 . . . 119.9 no
    C10 C11 H111 . . . 120.5 no
    C5 N12 C13 . . . 127.02(7) no
    C5 N12 H9 . . . 117.3 no
    C13 N12 H9 . . . 115.7 no
    N12 C13 C14 . . . 116.64(8) no
    N12 C13 C18 . . . 123.03(8) no
    C14 C13 C18 . . . 120.29(8) no
    C13 C14 C15 . . . 119.73(9) no
    C13 C14 H141 . . . 119.8 no
    C15 C14 H141 . . . 120.5 no
    C14 C15 C16 . . . 120.40(9) no
    C14 C15 H151 . . . 118.6 no
    C16 C15 H151 . . . 121.0 no
    C15 C16 C17 . . . 119.28(9) no
    C15 C16 H161 . . . 119.7 no
    C17 C16 H161 . . . 121.0 no
    C16 C17 C18 . . . 120.95(9) no
    C16 C17 H171 . . . 121.1 no
    C18 C17 H171 . . . 118.0 no
    C17 C18 C13 . . . 119.23(9) no
    C17 C18 H8 . . . 119.7 no
    C13 C18 H8 . . . 121.1 no
    C5 N19 C20 . . . 126.50(7) no
    C5 N19 H4 . . . 116.3 no
    C20 N19 H4 . . . 116.8 no
    N19 C20 C21 . . . 122.00(8) no
    N19 C20 C25 . . . 117.56(8) no
    C21 C20 C25 . . . 120.17(8) no
    C20 C21 C22 . . . 119.49(8) no
    C20 C21 H211 . . . 119.6 no
    C22 C21 H211 . . . 120.9 no
    C21 C22 C23 . . . 120.57(9) no
    C21 C22 H221 . . . 119.3 no
    C23 C22 H221 . . . 120.1 no
    C22 C23 C24 . . . 119.65(9) no
    C22 C23 H231 . . . 119.7 no
    C24 C23 H231 . . . 120.6 no
    C23 C24 C25 . . . 120.28(9) no
    C23 C24 H241 . . . 120.7 no
    C25 C24 H241 . . . 119.1 no
    C24 C25 C20 . . . 119.83(9) no
    C24 C25 H251 . . . 121.0 no
    C20 C25 H251 . . . 119.2 no
loop_
    _geom_hbond_atom_site_label_D
    _geom_hbond_atom_site_label_H
    _geom_hbond_atom_site_label_A
    _geom_hbond_site_symmetry_D
    _geom_hbond_site_symmetry_H
    _geom_hbond_site_symmetry_A
    _geom_hbond_distance_DH
    _geom_hbond_distance_HA
    _geom_hbond_distance_DA
    _geom_hbond_angle_DHA
    _geom_hbond_publ_flag
    N19 H4 O3 . . . 0.884 1.790 2.6730(10)
                                         177.8 yes
    N12 H9 O4 . . . 0.901 1.739 2.634(2) 172.2 yes
