# Supplementary material for: Bis(N,N′-diphenyl­benzamidinium) fumarate
Source: Acta Crystallogr Sect E Struct Rep Online. 2010 Jun 9;66(Pt 7):o1597. doi: 10.1107/S1600536810017708 (PMC3006964; doi:10.1107/S1600536810017708)
Supplement: Supplementary file 2 [file e-66-o1597-Isup2.hkl]

data_I
#  MV_BAFA_0m in P2(1)/n                   
_audit_creation_date        10-02-14
_audit_creation_method      CRYSTALS 

_cell_length_a                    10.5972(3)
_cell_angle_alpha                 90
_cell_length_b                    8.8275(3)
_cell_angle_beta                  102.3460(10)
_cell_length_c                    18.7710(7)
_cell_angle_gamma                 90

# NOTE Fc on scale of Fo,      0.20194
# Status flags: 
#    o - used in refinement 
#    < - excluded by I/sigmaI cutoff 
#    x - excluded for another reason  

loop_
_refln_index_h
_refln_index_k
_refln_index_l
_refln_F_squared_meas
_refln_F_squared_calc
_refln_F_squared_sigma
_refln_observed_status
   2   0   0       24.50       23.75        0.20 o
   4   0   0       33.29       29.86        0.23 o
   6   0   0       77.79       73.89        0.53 o
   8   0   0        2.89        3.25        0.03 o
  10   0   0       36.60       37.70        0.36 o
  12   0   0        0.04        0.07        0.01 o
  14   0   0        0.10        0.01        0.03 o
   1   1   0       75.00       80.42        0.69 o
   2   1   0      299.98      328.12        2.08 o
   3   1   0        5.57        5.07        0.05 o
   4   1   0       20.16       18.41        0.09 o
   5   1   0        4.93        4.70        0.04 o
   6   1   0       74.30       71.92        0.34 o
   7   1   0       17.72       18.21        0.08 o
   8   1   0        4.04        4.15        0.04 o
   9   1   0        9.12        8.58        0.06 o
  10   1   0        0.19        0.16        0.02 o
  11   1   0        0.55        0.50        0.04 o
  12   1   0        8.01        7.89        0.11 o
  13   1   0       10.30        9.84        0.13 o
  14   1   0        0.36        0.37        0.05 o
   0   2   0      546.16      626.47        5.14 o
   1   2   0      236.24      250.49        1.54 o
   2   2   0       83.54       79.12        0.55 o
   3   2   0        4.04        4.26        0.04 o
   4   2   0        5.02        5.26        0.04 o
   5   2   0       31.14       28.48        0.22 o
   6   2   0       29.48       28.27        0.22 o
   7   2   0       71.23       73.50        0.34 o
   8   2   0        2.28        1.96        0.03 o
   9   2   0        1.10        1.38        0.02 o
  10   2   0        0.34        0.33        0.02 o
  11   2   0        0.12        0.36        0.01 o
  12   2   0        0.12        0.16        0.02 o
  13   2   0        0.15        0.13        0.02 o
  14   2   0        1.51        1.43        0.05 o
   1   3   0       92.93       93.82        0.58 o
   2   3   0        7.84        7.57        0.06 o
   3   3   0        0.52        0.65        0.02 o
   4   3   0        0.22        0.31        0.01 o
   5   3   0       41.99       37.19        0.26 o
   6   3   0        3.35        3.27        0.04 o
   7   3   0       17.64       19.42        0.17 o
   8   3   0        6.71        6.48        0.05 o
   9   3   0       13.25       13.69        0.15 o
  10   3   0        8.12        8.40        0.06 o
  11   3   0        1.69        1.91        0.03 o
  12   3   0        0.59        0.67        0.05 o
  13   3   0        4.12        3.80        0.08 o
  14   3   0        0.10        0.10        0.02 o
   0   4   0       26.32       24.94        0.21 o
   1   4   0      199.66      193.54        1.13 o
   2   4   0        5.29        5.73        0.05 o
   3   4   0      169.00      155.08        0.78 o
   4   4   0        0.12        0.08        0.01 o
   5   4   0        0.05        0.09        0.01 o
   6   4   0        0.90        0.79        0.04 o
   7   4   0       17.47       15.97        0.08 o
   8   4   0        0.32        0.19        0.02 o
   9   4   0        7.51        7.65        0.11 o
  10   4   0        0.21        0.17        0.02 o
  11   4   0       16.48       17.06        0.16 o
  12   4   0        0.81        0.96        0.06 o
  13   4   0        4.67        4.12        0.09 o
   1   5   0       21.16       20.14        0.09 o
   2   5   0        2.22        1.52        0.03 o
   3   5   0       26.11       25.63        0.20 o
   4   5   0       22.66       22.28        0.10 o
   5   5   0        6.25        7.07        0.05 o
   6   5   0        0.25        0.27        0.01 o
   7   5   0       10.37       11.50        0.13 o
   8   5   0        3.31        3.42        0.07 o
   9   5   0        0.66        0.59        0.05 o
  10   5   0        0.28        0.23        0.02 o
  11   5   0        2.13        1.94        0.03 o
  12   5   0       -0.01        0.00        0.01 <
  13   5   0        2.53        2.95        0.06 o
   0   6   0       63.68       58.46        0.48 o
   1   6   0       -0.03        0.10        0.01 <
   2   6   0        6.66        6.50        0.05 o
   3   6   0       30.91       27.70        0.22 o
   4   6   0        1.10        1.46        0.02 o
   5   6   0       10.37       10.67        0.06 o
   6   6   0        0.01        0.00        0.01 o
   7   6   0        1.96        1.76        0.03 o
   8   6   0       22.09       22.59        0.19 o
   9   6   0        1.21        1.56        0.02 o
  10   6   0        0.27        0.26        0.02 o
  11   6   0        0.12        0.08        0.02 o
  12   6   0        4.45        3.95        0.08 o
   1   7   0        2.07        2.32        0.03 o
   2   7   0       24.01       24.81        0.20 o
   3   7   0        3.76        3.80        0.04 o
   4   7   0       59.75       59.08        0.31 o
   5   7   0        0.53        0.69        0.03 o
   6   7   0        4.12        4.46        0.04 o
   7   7   0        0.09        0.09        0.01 o
   8   7   0        1.72        1.79        0.05 o
   9   7   0        0.06        0.03        0.01 o
  10   7   0       12.60       12.45        0.14 o
  11   7   0        2.04        2.03        0.06 o
  12   7   0        1.80        1.22        0.05 o
   0   8   0       51.70       50.95        0.58 o
   1   8   0       14.14       13.72        0.15 o
   2   8   0       38.44       38.97        0.25 o
   3   8   0        0.01        0.02        0.01 o
   4   8   0        2.99        3.30        0.07 o
   5   8   0        2.69        2.67        0.03 o
   6   8   0        6.45        6.69        0.10 o
   7   8   0        0.72        0.75        0.06 o
   8   8   0        0.19        0.13        0.02 o
   9   8   0        0.02        0.00        0.01 o
  10   8   0        3.80        3.59        0.08 o
  11   8   0        0.04        0.17        0.01 o
   1   9   0        4.41        4.47        0.08 o
   2   9   0       14.06       13.88        0.15 o
   3   9   0        0.90        1.07        0.07 o
   4   9   0        0.09        0.15        0.01 o
   5   9   0        4.33        4.63        0.08 o
   6   9   0        0.46        0.56        0.05 o
   7   9   0        0.71        0.71        0.06 o
   8   9   0        0.48        0.54        0.04 o
   9   9   0        1.32        1.56        0.05 o
  10   9   0        6.60        5.53        0.10 o
   0  10   0       13.40       14.05        0.29 o
   1  10   0        0.92        1.00        0.07 o
   2  10   0        0.85        0.89        0.06 o
   3  10   0        1.51        1.41        0.05 o
   4  10   0        2.04        2.11        0.06 o
   5  10   0        8.70        9.00        0.12 o
   6  10   0        2.13        2.33        0.06 o
   7  10   0        3.96        3.82        0.08 o
   8  10   0        0.71        0.76        0.08 o
   1  11   0        3.80        3.64        0.08 o
   2  11   0        0.01        0.08        0.01 o
   3  11   0        0.41        0.38        0.05 o
   4  11   0        0.06        0.06        0.02 o
   5  11   0        1.69        1.71        0.08 o
   6  11   0        0.08        0.07        0.03 o
   0  12   0        4.28        3.85        0.12 o
   1  12   0        0.09        0.05        0.02 o
   2  12   0        0.00        0.06        0.01 <
   3  12   0        2.46        2.39        0.06 o
 -13   0   1        3.88        3.72        0.08 o
 -11   0   1       11.70       14.17        0.14 o
  -9   0   1        1.23        1.06        0.04 o
  -7   0   1       28.62       30.19        0.21 o
  -5   0   1       34.11       32.45        0.23 o
  -3   0   1        0.56        0.24        0.02 o
  -1   0   1      251.22      303.29        3.49 o
   1   0   1        0.44        0.47        0.01 o
   3   0   1       50.55       52.55        0.43 o
   5   0   1       39.56       35.43        0.25 o
   7   0   1        0.13        0.18        0.01 o
   9   0   1       16.16       17.54        0.16 o
  11   0   1        7.56        6.79        0.11 o
  13   0   1        0.55        0.34        0.08 o
 -14   1   1        1.80        1.47        0.05 o
 -13   1   1        0.55        0.50        0.05 o
 -12   1   1        4.75        4.64        0.04 o
 -11   1   1        0.05        0.09        0.01 o
 -10   1   1        0.32        0.30        0.02 o
  -9   1   1        3.50        3.48        0.04 o
  -8   1   1        0.03        0.07        0.01 o
  -7   1   1       10.24        9.34        0.06 o
  -6   1   1        8.94        8.53        0.06 o
  -5   1   1       19.18       17.29        0.09 o
  -4   1   1        0.61        0.85        0.02 o
  -3   1   1        3.06        3.30        0.04 o
  -2   1   1        8.70        7.64        0.06 o
  -1   1   1        0.10        0.03        0.01 o
   0   1   1        0.12        0.11        0.01 o
   1   1   1       23.23       25.64        0.19 o
   2   1   1      316.84      335.80        2.85 o
   3   1   1       11.02        9.28        0.07 o
   4   1   1       11.97       11.70        0.07 o
   5   1   1       10.50        9.08        0.06 o
   6   1   1      119.90      112.30        0.44 o
   7   1   1       19.54       18.96        0.09 o
   8   1   1       15.29       15.36        0.08 o
   9   1   1       13.18       13.36        0.07 o
  10   1   1       17.14       17.40        0.17 o
  11   1   1        4.20        4.07        0.04 o
  12   1   1        0.52        0.39        0.04 o
  13   1   1        4.20        4.11        0.08 o
  14   1   1       -0.04        0.02        0.01 <
 -14   2   1        0.42        0.32        0.05 o
 -13   2   1        0.28        0.09        0.03 o
 -12   2   1        2.89        3.12        0.07 o
 -11   2   1       15.84       17.70        0.16 o
 -10   2   1        3.39        4.48        0.04 o
  -9   2   1       15.13       16.38        0.08 o
  -8   2   1        3.13        2.51        0.04 o
  -7   2   1        0.11        0.09        0.01 o
  -6   2   1        5.38        4.55        0.05 o
  -5   2   1        8.88        7.98        0.06 o
  -4   2   1        3.76        3.62        0.04 o
  -3   2   1       62.73       58.12        0.48 o
  -2   2   1       12.67       13.57        0.07 o
  -1   2   1      162.05      165.18        1.02 o
   0   2   1      924.16     1149.21        6.08 x
   1   2   1      228.31      230.70        1.51 o
   2   2   1       11.90       11.69        0.07 o
   3   2   1      211.99      209.79        1.46 o
   4   2   1       21.72       19.58        0.09 o
   5   2   1        4.75        4.49        0.04 o
   6   2   1        0.02        0.03        0.01 o
   7   2   1        5.29        6.14        0.05 o
   8   2   1        5.95        6.04        0.05 o
   9   2   1        0.11        0.10        0.01 o
  10   2   1        0.13        0.19        0.01 o
  11   2   1        0.02        0.01        0.01 o
  12   2   1        0.01        0.02        0.01 o
  13   2   1        0.61        0.42        0.06 o
  14   2   1        1.49        1.44        0.05 o
 -14   3   1        0.36        0.28        0.04 o
 -13   3   1        4.37        4.51        0.08 o
 -12   3   1        0.25        0.23        0.02 o
 -11   3   1        0.11        0.09        0.01 o
 -10   3   1        0.03        0.07        0.01 o
  -9   3   1        0.30        0.46        0.02 o
  -8   3   1        4.97        5.51        0.04 o
  -7   3   1        5.11        6.01        0.05 o
  -6   3   1       42.25       41.33        0.26 o
  -5   3   1        9.42        7.31        0.06 o
  -4   3   1        2.07        1.85        0.03 o
  -3   3   1        9.12        9.59        0.06 o
  -2   3   1       33.52       33.90        0.23 o
  -1   3   1       32.15       31.15        0.23 o
   0   3   1        0.31        0.24        0.01 o
   1   3   1      102.82      104.44        0.61 o
   2   3   1       80.64       77.16        0.36 o
   3   3   1        4.62        4.82        0.04 o
   4   3   1       21.72       20.91        0.09 o
   5   3   1        0.46        0.16        0.02 o
   6   3   1       19.62       18.75        0.09 o
   7   3   1       30.25       31.76        0.22 o
   8   3   1       -0.01        0.01        0.01 <
   9   3   1        7.78        8.17        0.06 o
  10   3   1        0.08        0.13        0.01 o
  11   3   1        0.27        0.35        0.02 o
  12   3   1        3.24        3.35        0.07 o
  13   3   1        5.52        5.03        0.09 o
  14   3   1        0.06        0.20        0.04 o
 -13   4   1        6.30        6.36        0.10 o
 -12   4   1        0.18        0.33        0.02 o
 -11   4   1        4.58        4.88        0.09 o
 -10   4   1        0.00        0.00        0.01 <
  -9   4   1        6.50        7.81        0.05 o
  -8   4   1        0.96        0.53        0.05 o
  -7   4   1        7.45        6.75        0.05 o
  -6   4   1        0.02        0.03        0.01 o
  -5   4   1        4.33        4.30        0.04 o
  -4   4   1       64.48       62.13        0.32 o
  -3   4   1       12.04        9.69        0.07 o
  -2   4   1        2.76        2.98        0.03 o
  -1   4   1       11.56       11.20        0.07 o
   0   4   1       49.42       47.35        0.28 o
   1   4   1       15.92       15.25        0.08 o
   2   4   1       31.25       27.25        0.22 o
   3   4   1        5.20        4.69        0.05 o
   4   4   1       30.58       28.10        0.11 o
   5   4   1        2.86        3.39        0.03 o
   6   4   1        0.77        1.22        0.04 o
   7   4   1       13.40       13.19        0.07 o
   8   4   1       17.81       19.07        0.17 o
   9   4   1        0.45        0.45        0.03 o
  10   4   1        0.08        0.07        0.01 o
  11   4   1        9.61        9.62        0.06 o
  12   4   1        0.03        0.03        0.01 o
  13   4   1        0.32        0.40        0.03 o
 -13   5   1        4.00        3.60        0.08 o
 -12   5   1        1.23        1.21        0.04 o
 -11   5   1        1.82        1.93        0.05 o
 -10   5   1       -0.01        0.02        0.01 <
  -9   5   1       11.56       11.05        0.14 o
  -8   5   1        2.25        2.16        0.06 o
  -7   5   1       29.16       30.59        0.22 o
  -6   5   1        0.49        0.51        0.03 o
  -5   5   1        0.21        0.17        0.01 o
  -4   5   1       29.81       30.30        0.22 o
  -3   5   1       68.06       69.03        0.33 o
  -2   5   1       30.47       29.42        0.22 o
  -1   5   1       65.12       60.05        0.32 o
   0   5   1        0.13        0.10        0.01 o
   1   5   1       19.18       17.58        0.09 o
   2   5   1        5.06        5.09        0.04 o
   3   5   1        5.06        5.94        0.04 o
   4   5   1       13.25       13.91        0.07 o
   5   5   1        5.02        4.80        0.04 o
   6   5   1        0.59        0.30        0.03 o
   7   5   1       11.56       12.31        0.07 o
   8   5   1        0.66        0.91        0.04 o
   9   5   1        1.51        1.82        0.02 o
  10   5   1        0.10        0.08        0.01 o
  11   5   1        0.09        0.09        0.01 o
  12   5   1        0.29        0.22        0.03 o
  13   5   1        7.02        7.32        0.11 o
 -12   6   1        1.30        1.29        0.05 o
 -11   6   1        1.72        1.68        0.05 o
 -10   6   1        1.21        1.37        0.07 o
  -9   6   1        0.31        0.17        0.03 o
  -8   6   1        4.71        4.74        0.09 o
  -7   6   1        1.54        1.23        0.02 o
  -6   6   1        0.42        0.38        0.02 o
  -5   6   1       10.05       10.08        0.06 o
  -4   6   1        0.04        0.10        0.01 o
  -3   6   1       25.20       23.12        0.20 o
  -2   6   1        4.75        4.72        0.04 o
  -1   6   1       45.29       42.89        0.27 o
   0   6   1        0.25        0.50        0.01 o
   1   6   1       45.16       41.48        0.27 o
   2   6   1       28.41       27.97        0.21 o
   3   6   1        1.00        0.68        0.01 o
   4   6   1        9.06        9.90        0.06 o
   5   6   1        2.86        3.00        0.03 o
   6   6   1       21.34       19.67        0.18 o
   7   6   1        0.13        0.23        0.01 o
   8   6   1        0.98        0.73        0.06 o
   9   6   1        2.02        2.01        0.03 o
  10   6   1        6.92        6.90        0.05 o
  11   6   1        0.66        0.81        0.05 o
  12   6   1        0.22        0.13        0.03 o
 -12   7   1        0.31        0.24        0.05 o
 -11   7   1        3.61        3.46        0.08 o
 -10   7   1        1.30        1.07        0.05 o
  -9   7   1        8.12        8.05        0.11 o
  -8   7   1        0.77        0.71        0.05 o
  -7   7   1        1.56        1.78        0.05 o
  -6   7   1        8.47        8.36        0.06 o
  -5   7   1       12.96       13.64        0.07 o
  -4   7   1       25.10       25.06        0.20 o
  -3   7   1        1.00        1.14        0.04 o
  -2   7   1       15.29       15.36        0.08 o
  -1   7   1        2.37        2.44        0.03 o
   0   7   1        3.17        3.01        0.04 o
   1   7   1       18.84       18.31        0.17 o
   2   7   1        0.18        0.13        0.01 o
   3   7   1        2.02        1.75        0.03 o
   4   7   1       37.21       37.87        0.24 o
   5   7   1        8.53        9.10        0.06 o
   6   7   1        2.53        2.40        0.03 o
   7   7   1        0.15        0.13        0.02 o
   8   7   1        8.29        8.39        0.12 o
   9   7   1        3.76        4.00        0.08 o
  10   7   1        1.74        1.55        0.05 o
  11   7   1        3.88        2.92        0.08 o
 -11   8   1        0.38        0.23        0.05 o
 -10   8   1        0.90        0.87        0.07 o
  -9   8   1        1.14        1.06        0.04 o
  -8   8   1        0.74        0.84        0.06 o
  -7   8   1        0.41        0.30        0.04 o
  -6   8   1        7.84        8.34        0.11 o
  -5   8   1        0.27        0.30        0.02 o
  -4   8   1        1.08        1.09        0.04 o
  -3   8   1        0.55        0.49        0.04 o
  -2   8   1        1.80        2.01        0.03 o
  -1   8   1        0.16        0.20        0.01 o
   0   8   1        0.18        0.29        0.02 o
   1   8   1        7.24        7.35        0.05 o
   2   8   1        0.96        1.03        0.04 o
   3   8   1        6.10        5.69        0.05 o
   4   8   1        1.35        1.40        0.05 o
   5   8   1        0.22        0.12        0.02 o
   6   8   1        2.50        2.89        0.06 o
   7   8   1        1.56        1.52        0.05 o
   8   8   1       45.70       45.38        0.41 o
   9   8   1        3.50        2.92        0.07 o
  10   8   1        0.58        0.63        0.06 o
  11   8   1        0.79        0.74        0.11 o
 -10   9   1        0.16        0.11        0.02 o
  -9   9   1        0.06        0.04        0.01 o
  -8   9   1        1.88        1.52        0.05 o
  -7   9   1        3.96        3.93        0.08 o
  -6   9   1        5.15        4.70        0.09 o
  -5   9   1       12.82       13.66        0.14 o
  -4   9   1        6.92        7.12        0.11 o
  -3   9   1        2.92        3.06        0.07 o
  -2   9   1        0.86        0.80        0.05 o
  -1   9   1        1.77        1.77        0.05 o
   0   9   1        1.35        1.35        0.05 o
   1   9   1        8.82        9.30        0.12 o
   2   9   1       17.39       17.25        0.17 o
   3   9   1        0.48        0.50        0.04 o
   4   9   1        1.69        1.80        0.05 o
   5   9   1        0.01        0.00        0.01 o
   6   9   1        0.38        0.45        0.04 o
   7   9   1        0.01        0.01        0.01 o
   8   9   1        1.02        1.08        0.06 o
   9   9   1        0.81        0.79        0.08 o
  -8  10   1        2.72        2.80        0.07 o
  -7  10   1        1.39        1.11        0.07 o
  -6  10   1       -0.02        0.02        0.02 <
  -5  10   1        3.46        3.21        0.07 o
  -4  10   1        0.29        0.32        0.04 o
  -3  10   1        0.49        0.57        0.05 o
  -2  10   1        1.10        1.04        0.04 o
  -1  10   1        0.28        0.33        0.03 o
   0  10   1        7.02        7.20        0.11 o
   1  10   1        9.12        9.35        0.12 o
   2  10   1        7.29        7.25        0.11 o
   3  10   1        0.11        0.16        0.02 o
   4  10   1        2.04        1.99        0.06 o
   5  10   1        1.59        1.54        0.08 o
   6  10   1        0.02        0.01        0.01 o
   7  10   1        1.02        1.04        0.08 o
   8  10   1        2.16        2.00        0.09 o
  -6  11   1        3.28        3.09        0.11 o
  -5  11   1        0.29        0.35        0.05 o
  -4  11   1        0.09        0.10        0.02 o
  -3  11   1        0.09        0.08        0.02 o
  -2  11   1        4.16        4.20        0.08 o
  -1  11   1        4.33        4.25        0.08 o
   0  11   1        3.35        3.25        0.07 o
   1  11   1        1.72        2.01        0.05 o
   2  11   1        0.58        0.62        0.05 o
   3  11   1        0.23        0.27        0.03 o
   4  11   1        0.32        0.39        0.05 o
   5  11   1        0.34        0.37        0.05 o
   6  11   1        0.23        0.16        0.05 o
  -3  12   1        3.65        3.64        0.08 o
  -2  12   1        1.35        1.46        0.07 o
  -1  12   1        1.46        1.53        0.07 o
   0  12   1        0.02        0.01        0.02 o
   1  12   1        0.10        0.20        0.03 o
   2  12   1        0.35        0.31        0.05 o
   3  12   1        0.23        0.25        0.04 o
 -14   0   2        1.99        1.75        0.08 o
 -12   0   2       13.91       13.72        0.15 o
 -10   0   2        0.50        0.59        0.04 o
  -8   0   2       22.00       21.72        0.19 o
  -6   0   2       58.68       53.27        0.46 o
  -4   0   2       38.44       36.46        0.37 o
  -2   0   2        1.99        2.11        0.03 o
   0   0   2      155.50      172.84        1.50 o
   2   0   2       31.36       33.85        0.22 o
   4   0   2       81.18       78.19        0.54 o
   6   0   2       27.67       25.19        0.21 o
   8   0   2        2.69        3.03        0.03 o
  10   0   2       35.05       36.24        0.36 o
  12   0   2        6.86        7.63        0.16 o
  14   0   2        6.20        5.77        0.20 o
 -14   1   2        0.90        0.98        0.07 o
 -13   1   2        4.88        4.88        0.09 o
 -12   1   2        0.26        0.39        0.02 o
 -11   1   2       17.06       17.76        0.17 o
 -10   1   2        0.00        0.00        0.01 <
  -9   1   2        0.85        0.99        0.03 o
  -8   1   2        0.02        0.04        0.01 o
  -7   1   2       23.33       19.94        0.10 o
  -6   1   2        7.78        7.28        0.06 o
  -5   1   2      167.70      159.48        0.78 o
  -4   1   2        2.89        2.40        0.03 o
  -3   1   2       90.25       89.48        0.57 o
  -2   1   2       71.40       71.79        0.51 o
  -1   1   2       78.68       82.04        0.53 o
   0   1   2       26.21       27.51        0.20 o
   1   1   2      124.10      131.98        0.89 o
   2   1   2       48.44       52.77        0.28 o
   3   1   2        0.27        0.42        0.01 o
   4   1   2        5.15        5.32        0.05 o
   5   1   2        0.19        0.02        0.01 o
   6   1   2       68.72       64.64        0.33 o
   7   1   2       38.19       38.30        0.12 o
   8   1   2        0.77        0.79        0.03 o
   9   1   2       27.25       26.88        0.21 o
  10   1   2       14.06       14.99        0.15 o
  11   1   2        0.64        0.61        0.05 o
  12   1   2        0.12        0.13        0.02 o
  13   1   2        8.70        8.17        0.12 o
  14   1   2        0.05        0.03        0.01 o
 -14   2   2        2.89        2.38        0.07 o
 -13   2   2       15.68       14.52        0.16 o
 -12   2   2        1.14        0.96        0.04 o
 -11   2   2       14.29       16.23        0.08 o
 -10   2   2        6.66        6.79        0.05 o
  -9   2   2        1.54        1.85        0.02 o
  -8   2   2        1.56        1.28        0.02 o
  -7   2   2        2.59        2.76        0.03 o
  -6   2   2       15.05       12.78        0.08 o
  -5   2   2       82.81       74.73        0.55 o
  -4   2   2        8.35        7.56        0.06 o
  -3   2   2       80.28       81.74        0.54 o
  -2   2   2      124.32      123.53        0.89 o
  -1   2   2       10.82       12.04        0.07 o
   0   2   2      197.68      204.04        1.12 o
   1   2   2      293.09      321.50        1.71 o
   2   2   2       20.98       20.38        0.09 o
   3   2   2       30.69       28.71        0.22 o
   4   2   2       63.52       59.68        0.32 o
   5   2   2        3.28        3.37        0.04 o
   6   2   2        1.02        1.18        0.02 o
   7   2   2       14.14       13.60        0.08 o
   8   2   2       34.11       36.97        0.23 o
   9   2   2        1.35        1.52        0.02 o
  10   2   2        6.81        7.06        0.05 o
  11   2   2        7.56        7.85        0.11 o
  12   2   2       -0.02        0.00        0.01 <
  13   2   2        0.00        0.00        0.01 <
  14   2   2        0.85        0.71        0.09 o
 -14   3   2        1.61        1.39        0.05 o
 -13   3   2        0.01        0.03        0.01 o
 -12   3   2        3.65        3.66        0.04 o
 -11   3   2        2.10        1.83        0.03 o
 -10   3   2        5.48        5.87        0.05 o
  -9   3   2       19.01       18.62        0.17 o
  -8   3   2        2.37        2.48        0.03 o
  -7   3   2        6.35        7.18        0.05 o
  -6   3   2        0.06        0.04        0.01 o
  -5   3   2       14.67       13.76        0.08 o
  -4   3   2        6.92        7.50        0.05 o
  -3   3   2        5.29        5.33        0.05 o
  -2   3   2       58.52       56.46        0.31 o
  -1   3   2        7.40        7.70        0.05 o
   0   3   2      161.04      161.00        0.76 o
   1   3   2       10.89       10.24        0.07 o
   2   3   2       35.52       33.80        0.24 o
   3   3   2       19.36       18.02        0.09 o
   4   3   2        1.25        1.29        0.02 o
   5   3   2        4.28        3.43        0.04 o
   6   3   2       85.38       81.22        0.37 o
   7   3   2        0.03        0.02        0.01 o
   8   3   2        4.88        4.82        0.04 o
   9   3   2       12.60       12.39        0.07 o
  10   3   2        1.93        2.01        0.03 o
  11   3   2        0.85        0.78        0.06 o
  12   3   2        2.72        2.93        0.07 o
  13   3   2        2.99        3.07        0.07 o
 -13   4   2        0.26        0.20        0.03 o
 -12   4   2        4.67        4.91        0.04 o
 -11   4   2        0.16        0.38        0.02 o
 -10   4   2       13.25       15.61        0.15 o
  -9   4   2        7.51        7.18        0.11 o
  -8   4   2       -0.01        0.06        0.01 <
  -7   4   2       32.95       33.06        0.23 o
  -6   4   2        1.12        1.29        0.02 o
  -5   4   2        0.29        0.52        0.02 o
  -4   4   2        1.59        1.44        0.03 o
  -3   4   2       31.36       29.14        0.22 o
  -2   4   2        0.79        0.82        0.02 o
  -1   4   2       43.30       41.46        0.26 o
   0   4   2       36.36       34.16        0.24 o
   1   4   2       64.80       60.88        0.32 o
   2   4   2        1.77        1.23        0.03 o
   3   4   2       15.92       13.03        0.08 o
   4   4   2       22.00       19.62        0.09 o
   5   4   2       12.32       13.75        0.07 o
   6   4   2       17.22       18.45        0.08 o
   7   4   2        2.66        3.26        0.03 o
   8   4   2        1.96        1.87        0.03 o
   9   4   2        1.10        1.28        0.04 o
  10   4   2        7.18        7.26        0.05 o
  11   4   2        0.03        0.05        0.01 o
  12   4   2        1.80        1.78        0.05 o
  13   4   2        3.96        3.69        0.08 o
 -13   5   2        0.13        0.13        0.03 o
 -12   5   2        0.00        0.05        0.01 <
 -11   5   2        0.69        0.53        0.07 o
 -10   5   2        0.44        0.69        0.04 o
  -9   5   2        0.77        0.71        0.07 o
  -8   5   2        0.37        0.72        0.03 o
  -7   5   2        0.37        0.22        0.03 o
  -6   5   2        6.05        6.02        0.05 o
  -5   5   2        0.27        0.28        0.02 o
  -4   5   2       12.11       14.14        0.07 o
  -3   5   2        6.71        6.87        0.05 o
  -2   5   2        0.03        0.03        0.01 o
  -1   5   2        2.89        2.68        0.03 o
   0   5   2        5.52        5.29        0.05 o
   1   5   2        6.15        6.41        0.05 o
   2   5   2       95.65       89.00        0.59 o
   3   5   2       16.32       17.30        0.08 o
   4   5   2       14.67       14.99        0.08 o
   5   5   2       10.63       10.43        0.07 o
   6   5   2        0.30        0.35        0.02 o
   7   5   2       27.14       29.06        0.21 o
   8   5   2        0.90        1.09        0.05 o
   9   5   2        4.00        4.12        0.04 o
  10   5   2        0.26        0.24        0.02 o
  11   5   2        0.59        0.57        0.04 o
  12   5   2        0.00        0.00        0.01 o
  13   5   2        0.34        0.54        0.03 o
 -12   6   2        0.19        0.21        0.04 o
 -11   6   2        1.23        1.48        0.07 o
 -10   6   2        8.07        8.88        0.11 o
  -9   6   2        0.66        0.57        0.07 o
  -8   6   2        9.73       11.10        0.12 o
  -7   6   2        7.78        7.69        0.06 o
  -6   6   2       -0.01        0.02        0.01 <
  -5   6   2        5.06        4.93        0.04 o
  -4   6   2        1.25        1.06        0.02 o
  -3   6   2       31.02       29.83        0.22 o
  -2   6   2        8.01        8.90        0.06 o
  -1   6   2        8.70        9.15        0.06 o
   0   6   2       55.80       54.58        0.30 o
   1   6   2        0.14        0.23        0.01 o
   2   6   2        3.65        3.49        0.04 o
   3   6   2        6.92        7.03        0.05 o
   4   6   2       14.67       16.10        0.08 o
   5   6   2        0.85        0.66        0.04 o
   6   6   2        1.39        1.22        0.02 o
   7   6   2        2.82        3.75        0.03 o
   8   6   2       47.47       48.77        0.28 o
   9   6   2        0.46        0.36        0.04 o
  10   6   2        0.62        0.57        0.05 o
  11   6   2        4.58        4.47        0.09 o
  12   6   2        1.04        1.13        0.06 o
 -12   7   2        0.81        0.68        0.11 o
 -11   7   2        0.31        0.39        0.04 o
 -10   7   2        1.44        1.25        0.05 o
  -9   7   2       11.09       11.75        0.13 o
  -8   7   2        0.10        0.18        0.01 o
  -7   7   2        1.21        1.14        0.04 o
  -6   7   2        5.11        4.86        0.05 o
  -5   7   2       23.33       23.22        0.19 o
  -4   7   2        5.90        5.98        0.05 o
  -3   7   2        0.81        0.82        0.04 o
  -2   7   2       14.14       14.23        0.08 o
  -1   7   2        3.35        3.08        0.04 o
   0   7   2        4.24        3.90        0.04 o
   1   7   2       20.88       21.06        0.18 o
   2   7   2        3.31        3.27        0.04 o
   3   7   2        8.88        8.20        0.06 o
   4   7   2        0.06        0.22        0.01 o
   5   7   2       14.29       15.67        0.15 o
   6   7   2        4.97        4.51        0.09 o
   7   7   2       14.52       14.82        0.15 o
   8   7   2        0.42        0.34        0.04 o
   9   7   2       12.74       13.08        0.14 o
  10   7   2        4.08        3.57        0.08 o
  11   7   2        0.10        0.03        0.02 o
 -11   8   2        0.14        0.14        0.02 o
 -10   8   2        4.37        4.81        0.08 o
  -9   8   2        1.56        1.17        0.05 o
  -8   8   2        0.00        0.01        0.01 <
  -7   8   2       -0.03        0.05        0.01 <
  -6   8   2        2.31        2.34        0.03 o
  -5   8   2        0.03        0.06        0.01 o
  -4   8   2        1.80        2.08        0.03 o
  -3   8   2        1.90        1.85        0.06 o
  -2   8   2       14.59       14.47        0.08 o
  -1   8   2        0.19        0.25        0.01 o
   0   8   2       10.37       10.46        0.06 o
   1   8   2       17.89       16.84        0.17 o
   2   8   2        4.49        4.34        0.04 o
   3   8   2        0.24        0.28        0.02 o
   4   8   2        0.28        0.48        0.02 o
   5   8   2        5.81        6.03        0.05 o
   6   8   2        0.38        0.35        0.03 o
   7   8   2        8.18        7.83        0.11 o
   8   8   2        6.50        6.86        0.10 o
   9   8   2        2.43        2.59        0.06 o
  10   8   2        0.03        0.00        0.01 o
 -10   9   2        0.52        0.58        0.05 o
  -9   9   2        2.10        2.03        0.06 o
  -8   9   2        0.03        0.04        0.01 o
  -7   9   2        1.66        1.49        0.05 o
  -6   9   2        7.56        7.16        0.11 o
  -5   9   2        0.38        0.44        0.04 o
  -4   9   2        7.67        7.60        0.11 o
  -3   9   2        4.58        4.48        0.09 o
  -2   9   2        0.06        0.10        0.01 o
  -1   9   2        2.79        2.53        0.07 o
   0   9   2        0.02        0.02        0.01 o
   1   9   2        2.56        2.63        0.06 o
   2   9   2        0.00        0.05        0.01 <
   3   9   2        0.67        0.80        0.05 o
   4   9   2        6.10        6.72        0.10 o
   5   9   2        3.39        3.32        0.07 o
   6   9   2        1.08        1.11        0.06 o
   7   9   2        2.07        1.90        0.06 o
   8   9   2        0.12        0.15        0.02 o
   9   9   2        1.21        1.36        0.04 o
  -8  10   2       -0.04        0.00        0.01 <
  -7  10   2        4.41        3.85        0.08 o
  -6  10   2        3.06        3.15        0.07 o
  -5  10   2        1.64        1.74        0.05 o
  -4  10   2        1.88        1.80        0.05 o
  -3  10   2        5.86        5.87        0.10 o
  -2  10   2        0.37        0.40        0.03 o
  -1  10   2        0.56        0.66        0.05 o
   0  10   2       -0.01        0.01        0.01 <
   1  10   2        0.48        0.37        0.05 o
   2  10   2        6.86        6.75        0.10 o
   3  10   2        0.06        0.02        0.01 o
   4  10   2        5.86        6.16        0.10 o
   5  10   2        1.96        1.59        0.08 o
   6  10   2        1.37        1.25        0.07 o
   7  10   2        0.64        0.57        0.08 o
   8  10   2        0.30        0.38        0.04 o
  -6  11   2        1.77        1.66        0.08 o
  -5  11   2        0.71        0.85        0.09 o
  -4  11   2        1.06        1.13        0.06 o
  -3  11   2        0.24        0.27        0.04 o
  -2  11   2       -0.06        0.00        0.01 <
  -1  11   2        2.56        2.72        0.06 o
   0  11   2        2.22        2.35        0.06 o
   1  11   2       -0.02        0.00        0.01 <
   2  11   2        0.08        0.07        0.01 o
   3  11   2        1.64        1.86        0.05 o
   4  11   2        1.88        2.07        0.08 o
   5  11   2        2.43        2.32        0.09 o
   6  11   2        0.21        0.35        0.04 o
  -3  12   2        0.31        0.36        0.04 o
  -2  12   2       -0.08        0.01        0.02 <
  -1  12   2        0.03        0.04        0.01 o
   0  12   2        0.45        0.40        0.06 o
   1  12   2        0.00        0.02        0.02 <
   2  12   2        0.81        0.81        0.09 o
   3  12   2        1.61        1.28        0.05 o
 -13   0   3        0.61        0.51        0.07 o
 -11   0   3       33.76       36.66        0.35 o
  -9   0   3        8.64        8.99        0.06 o
  -7   0   3       18.92       19.92        0.17 o
  -5   0   3       76.39       70.30        0.70 o
  -3   0   3       54.61       51.53        0.44 o
  -1   0   3      186.32      197.30        1.37 o
   1   0   3       85.93       97.00        0.74 o
   3   0   3        9.67        9.25        0.06 o
   5   0   3        5.57        5.25        0.05 o
   7   0   3        0.14        0.50        0.01 o
   9   0   3       14.44       14.61        0.15 o
  11   0   3        1.42        1.57        0.05 o
  13   0   3        1.37        1.60        0.09 o
 -14   1   3        0.96        0.88        0.07 o
 -13   1   3        0.19        0.17        0.02 o
 -12   1   3       12.53       13.20        0.14 o
 -11   1   3        8.07        8.41        0.06 o
 -10   1   3       31.70       35.44        0.23 o
  -9   1   3        5.43        4.99        0.05 o
  -8   1   3        5.20        4.58        0.05 o
  -7   1   3        2.50        2.01        0.03 o
  -6   1   3        0.45        0.41        0.02 o
  -5   1   3        0.15        0.19        0.01 o
  -4   1   3       12.04       10.79        0.07 o
  -3   1   3       82.26       84.43        0.54 o
  -2   1   3      476.99      533.55        3.49 o
  -1   1   3        7.84        8.54        0.06 o
   0   1   3       16.40       15.80        0.08 o
   1   1   3      245.24      256.43        1.57 o
   2   1   3        0.76        0.56        0.02 o
   3   1   3       15.84       15.72        0.08 o
   4   1   3       15.76       15.44        0.08 o
   5   1   3        0.04        0.03        0.01 o
   6   1   3       44.62       41.01        0.27 o
   7   1   3        9.55        9.51        0.06 o
   8   1   3        3.24        3.42        0.04 o
   9   1   3        3.57        3.76        0.04 o
  10   1   3        0.30        0.37        0.02 o
  11   1   3        3.69        3.83        0.08 o
  12   1   3        0.06        0.05        0.01 o
  13   1   3        0.05        0.04        0.01 o
  14   1   3        0.27        0.10        0.04 o
 -14   2   3        0.35        0.54        0.04 o
 -13   2   3        0.20        0.18        0.03 o
 -12   2   3        5.15        5.00        0.09 o
 -11   2   3        2.62        2.93        0.03 o
 -10   2   3        1.37        1.58        0.02 o
  -9   2   3       19.01       19.65        0.17 o
  -8   2   3       10.96       10.88        0.07 o
  -7   2   3        0.28        0.39        0.01 o
  -6   2   3        0.72        0.58        0.03 o
  -5   2   3        0.03        0.05        0.01 o
  -4   2   3       15.76       13.67        0.08 o
  -3   2   3       55.65       54.36        0.30 o
  -2   2   3       78.68       79.22        0.53 o
  -1   2   3        3.76        4.13        0.04 o
   0   2   3       97.22       92.79        0.59 o
   1   2   3      110.67      114.71        0.63 o
   2   2   3        0.08        0.25        0.01 o
   3   2   3        5.06        4.78        0.04 o
   4   2   3        1.88        2.24        0.03 o
   5   2   3        6.81        5.51        0.05 o
   6   2   3        1.12        0.75        0.02 o
   7   2   3        4.04        4.03        0.04 o
   8   2   3        3.28        3.26        0.04 o
   9   2   3        1.28        1.39        0.02 o
  10   2   3        0.56        0.63        0.04 o
  11   2   3        1.32        1.36        0.05 o
  12   2   3        0.64        0.72        0.05 o
  13   2   3        0.01        0.02        0.01 o
 -14   3   3        0.04        0.02        0.01 o
 -13   3   3        0.01        0.02        0.01 o
 -12   3   3        0.37        0.26        0.03 o
 -11   3   3        2.22        2.34        0.03 o
 -10   3   3        6.40        5.99        0.05 o
  -9   3   3        4.93        5.77        0.04 o
  -8   3   3        2.34        2.40        0.03 o
  -7   3   3       16.89       18.18        0.16 o
  -6   3   3       32.15       30.70        0.23 o
  -5   3   3       26.01       22.40        0.20 o
  -4   3   3        0.40        0.32        0.02 o
  -3   3   3       34.22       32.32        0.23 o
  -2   3   3        2.02        2.02        0.03 o
  -1   3   3       52.42       53.39        0.29 o
   0   3   3        2.25        1.78        0.03 o
   1   3   3       99.00       94.89        0.40 o
   2   3   3      137.36      132.64        0.70 o
   3   3   3       24.70       21.19        0.10 o
   4   3   3        2.40        2.35        0.03 o
   5   3   3       10.30       11.30        0.06 o
   6   3   3       16.56       15.74        0.08 o
   7   3   3       40.70       42.27        0.26 o
   8   3   3        6.76        7.25        0.05 o
   9   3   3        7.67        8.10        0.06 o
  10   3   3        1.88        2.08        0.03 o
  11   3   3        0.11        0.14        0.01 o
  12   3   3        3.96        3.86        0.04 o
  13   3   3        4.00        3.21        0.08 o
 -14   4   3        2.69        2.34        0.07 o
 -13   4   3        0.04        0.02        0.01 o
 -12   4   3        6.81        6.29        0.10 o
 -11   4   3        7.62        8.58        0.11 o
 -10   4   3       12.53       14.11        0.14 o
  -9   4   3        1.96        1.75        0.06 o
  -8   4   3       28.62       32.23        0.21 o
  -7   4   3        0.88        0.92        0.05 o
  -6   4   3        1.12        0.91        0.02 o
  -5   4   3        2.50        2.35        0.03 o
  -4   4   3       26.63       25.20        0.21 o
  -3   4   3       42.90       40.86        0.26 o
  -2   4   3        5.76        4.45        0.05 o
  -1   4   3        8.64        6.66        0.06 o
   0   4   3       66.91       63.11        0.33 o
   1   4   3       46.51       42.16        0.27 o
   2   4   3        3.76        4.23        0.04 o
   3   4   3       10.05        7.95        0.06 o
   4   4   3       32.38       31.38        0.11 o
   5   4   3        0.05        0.03        0.01 o
   6   4   3        8.53        8.62        0.06 o
   7   4   3        0.07        0.12        0.01 o
   8   4   3        1.04        1.07        0.04 o
   9   4   3       -0.01        0.02        0.01 <
  10   4   3        4.97        4.87        0.04 o
  11   4   3        3.65        3.70        0.04 o
  12   4   3        0.34        0.42        0.03 o
  13   4   3        0.26        0.19        0.03 o
 -13   5   3        3.84        3.86        0.12 o
 -12   5   3        0.12        0.12        0.02 o
 -11   5   3        0.16        0.11        0.02 o
 -10   5   3        0.56        0.59        0.05 o
  -9   5   3       32.72       34.77        0.34 o
  -8   5   3        0.15        0.05        0.02 o
  -7   5   3        0.04        0.02        0.01 o
  -6   5   3        7.62        7.68        0.06 o
  -5   5   3       19.27       16.67        0.18 o
  -4   5   3        0.53        0.61        0.02 o
  -3   5   3        0.09        0.20        0.01 o
  -2   5   3        0.07        0.02        0.01 o
  -1   5   3       43.43       37.70        0.26 o
   0   5   3        5.95        4.76        0.05 o
   1   5   3       64.00       56.56        0.32 o
   2   5   3       15.84       15.08        0.08 o
   3   5   3        0.46        0.50        0.02 o
   4   5   3        0.32        0.58        0.01 o
   5   5   3        4.54        5.24        0.04 o
   6   5   3       71.40       74.60        0.34 o
   7   5   3       13.03       13.34        0.07 o
   8   5   3        1.59        1.87        0.03 o
   9   5   3        0.01        0.01        0.01 o
  10   5   3        0.02        0.00        0.01 o
  11   5   3        0.00        0.00        0.01 <
  12   5   3        0.76        0.79        0.06 o
 -13   6   3        0.00        0.00        0.01 o
 -12   6   3        7.13        6.52        0.16 o
 -11   6   3        0.23        0.35        0.04 o
 -10   6   3        0.04        0.03        0.01 o
  -9   6   3        4.93        5.45        0.09 o
  -8   6   3        2.37        2.68        0.06 o
  -7   6   3        7.40        7.50        0.11 o
  -6   6   3       18.06       17.50        0.17 o
  -5   6   3        9.06        9.05        0.06 o
  -4   6   3        3.28        3.36        0.04 o
  -3   6   3        8.47        7.97        0.06 o
  -2   6   3        5.15        6.33        0.05 o
  -1   6   3        0.64        0.41        0.02 o
   0   6   3        6.20        5.99        0.05 o
   1   6   3        0.40        0.40        0.02 o
   2   6   3        2.96        3.03        0.03 o
   3   6   3        1.32        1.26        0.02 o
   4   6   3        0.37        0.25        0.02 o
   5   6   3       13.40       12.36        0.07 o
   6   6   3        0.00        0.00        0.01 o
   7   6   3       16.65       17.43        0.16 o
   8   6   3        2.59        2.45        0.06 o
   9   6   3        5.20        4.57        0.09 o
  10   6   3        7.45        7.74        0.11 o
  11   6   3        0.01        0.04        0.01 o
  12   6   3        7.34        6.77        0.11 o
 -12   7   3        0.10        0.10        0.04 o
 -11   7   3        0.61        0.71        0.09 o
 -10   7   3        1.85        1.83        0.08 o
  -9   7   3        0.03        0.03        0.01 o
  -8   7   3        0.64        0.57        0.05 o
  -7   7   3        2.92        2.80        0.03 o
  -6   7   3        1.96        1.82        0.03 o
  -5   7   3        0.00        0.06        0.01 o
  -4   7   3       12.04       12.30        0.07 o
  -3   7   3        2.50        2.40        0.03 o
  -2   7   3        0.03        0.06        0.01 o
  -1   7   3        6.25        6.11        0.05 o
   0   7   3        2.34        2.01        0.03 o
   1   7   3        7.40        6.79        0.05 o
   2   7   3        0.18        0.26        0.01 o
   3   7   3       19.01       18.77        0.17 o
   4   7   3        2.46        2.01        0.03 o
   5   7   3        4.67        4.59        0.04 o
   6   7   3       13.03       14.89        0.14 o
   7   7   3        0.10        0.18        0.01 o
   8   7   3        0.72        0.93        0.06 o
   9   7   3        0.01        0.01        0.01 o
  10   7   3        0.90        0.75        0.08 o
  11   7   3        0.18        0.16        0.02 o
 -11   8   3        3.76        3.96        0.08 o
 -10   8   3        9.92        9.67        0.13 o
  -9   8   3        3.72        3.63        0.08 o
  -8   8   3        2.40        2.49        0.06 o
  -7   8   3        4.67        4.36        0.09 o
  -6   8   3        6.30        6.45        0.10 o
  -5   8   3        1.82        1.95        0.03 o
  -4   8   3       14.44       14.62        0.15 o
  -3   8   3       11.16       10.88        0.13 o
  -2   8   3        0.92        0.94        0.04 o
  -1   8   3        2.02        2.15        0.03 o
   0   8   3       55.06       54.50        0.45 o
   1   8   3        1.51        1.62        0.02 o
   2   8   3        9.42        9.67        0.06 o
   3   8   3        0.67        0.63        0.04 o
   4   8   3       -0.04        0.00        0.01 <
   5   8   3        0.74        0.99        0.06 o
   6   8   3        0.23        0.27        0.02 o
   7   8   3        0.45        0.70        0.04 o
   8   8   3        1.90        1.97        0.06 o
   9   8   3        0.27        0.15        0.03 o
  10   8   3        0.11        0.07        0.02 o
 -10   9   3        8.58        7.91        0.12 o
  -9   9   3        6.50        6.20        0.10 o
  -8   9   3        0.10        0.12        0.02 o
  -7   9   3       16.08       15.59        0.16 o
  -6   9   3        0.90        0.84        0.07 o
  -5   9   3        0.01        0.00        0.01 o
  -4   9   3        1.25        1.19        0.04 o
  -3   9   3        0.09        0.11        0.01 o
  -2   9   3       14.67       14.20        0.15 o
  -1   9   3       32.60       32.39        0.34 o
   0   9   3        0.90        0.93        0.05 o
   1   9   3        4.12        4.11        0.08 o
   2   9   3        3.57        3.92        0.08 o
   3   9   3        0.77        0.90        0.05 o
   4   9   3        1.42        1.39        0.05 o
   5   9   3        3.69        3.68        0.08 o
   6   9   3        0.48        0.59        0.05 o
   7   9   3        3.76        3.69        0.08 o
   8   9   3        0.85        0.80        0.08 o
   9   9   3        0.24        0.29        0.03 o
  -8  10   3        0.40        0.47        0.05 o
  -7  10   3        6.92        7.16        0.11 o
  -6  10   3        7.90        8.08        0.11 o
  -5  10   3        4.88        4.71        0.09 o
  -4  10   3        1.06        1.01        0.06 o
  -3  10   3       -0.01        0.01        0.01 <
  -2  10   3        2.10        2.27        0.06 o
  -1  10   3        3.20        3.14        0.07 o
   0  10   3        1.14        1.44        0.04 o
   1  10   3        5.11        4.99        0.09 o
   2  10   3        0.38        0.34        0.03 o
   3  10   3       -0.01        0.03        0.01 <
   4  10   3        1.14        1.05        0.09 o
   5  10   3        2.50        2.31        0.06 o
   6  10   3        0.03        0.00        0.01 o
   7  10   3        2.92        2.66        0.10 o
   8  10   3        1.06        1.12        0.10 o
  -6  11   3        2.13        2.09        0.09 o
  -5  11   3        0.28        0.44        0.05 o
  -4  11   3        2.04        2.14        0.06 o
  -3  11   3        0.11        0.22        0.02 o
  -2  11   3        2.99        2.89        0.07 o
  -1  11   3        0.71        0.65        0.07 o
   0  11   3        0.10        0.11        0.02 o
   1  11   3        0.09        0.15        0.02 o
   2  11   3        8.70        9.11        0.12 o
   3  11   3        0.00        0.01        0.01 <
   4  11   3        1.46        1.43        0.07 o
   5  11   3        1.04        0.73        0.10 o
   6  11   3        2.34        2.66        0.09 o
  -3  12   3        1.46        1.35        0.07 o
  -2  12   3        0.88        0.88        0.10 o
  -1  12   3        2.34        2.37        0.09 o
   0  12   3        0.30        0.29        0.05 o
   1  12   3        1.99        1.92        0.08 o
   2  12   3        5.71        5.63        0.10 o
   3  12   3        2.25        2.22        0.06 o
 -14   0   4        7.40        6.77        0.16 o
 -12   0   4        0.16        0.17        0.03 o
 -10   0   4        0.59        1.02        0.04 o
  -8   0   4        8.53        7.25        0.06 o
  -6   0   4        5.06        3.92        0.04 o
  -4   0   4      100.60       97.14        0.80 o
  -2   0   4      215.21      216.46        1.47 o
   0   0   4      432.64      451.62        4.16 o
   2   0   4        1.93        2.98        0.03 o
   4   0   4        5.38        4.81        0.05 o
   6   0   4        0.28        0.06        0.01 o
   8   0   4      132.94      134.36        0.92 o
  10   0   4        0.44        0.42        0.05 o
  12   0   4        0.17        0.18        0.04 o
 -14   1   4        0.25        0.17        0.04 o
 -13   1   4        9.12        9.61        0.12 o
 -12   1   4        3.65        4.07        0.08 o
 -11   1   4       19.10       18.09        0.17 o
 -10   1   4        0.49        0.74        0.03 o
  -9   1   4        0.77        0.74        0.03 o
  -8   1   4        1.69        1.71        0.03 o
  -7   1   4        0.27        0.23        0.01 o
  -6   1   4        2.82        3.43        0.03 o
  -5   1   4       94.28       85.91        0.58 o
  -4   1   4       36.00       34.37        0.24 o
  -3   1   4       51.41       48.98        0.29 o
  -2   1   4      100.00      101.53        0.60 o
  -1   1   4      301.37      325.54        1.74 o
   0   1   4        0.53        0.56        0.02 o
   1   1   4      644.65      714.14        3.55 o
   2   1   4      339.30      339.38        1.84 o
   3   1   4       52.56       49.59        0.29 o
   4   1   4        8.07        7.06        0.06 o
   5   1   4        0.55        0.71        0.02 o
   6   1   4       39.31       39.57        0.25 o
   7   1   4       17.14       18.41        0.08 o
   8   1   4        2.34        2.44        0.03 o
   9   1   4       78.68       80.63        0.53 o
  10   1   4        0.00        0.02        0.01 <
  11   1   4        0.01        0.00        0.01 o
  12   1   4        0.92        0.92        0.08 o
  13   1   4        1.10        1.24        0.06 o
 -14   2   4        0.07        0.06        0.01 o
 -13   2   4        2.96        2.97        0.07 o
 -12   2   4        3.10        3.32        0.04 o
 -11   2   4        4.16        4.50        0.04 o
 -10   2   4        4.88        5.90        0.04 o
  -9   2   4        0.24        0.27        0.02 o
  -8   2   4        0.01        0.04        0.01 o
  -7   2   4        3.17        2.78        0.04 o
  -6   2   4        6.20        5.78        0.05 o
  -5   2   4        2.69        2.82        0.03 o
  -4   2   4        0.03        0.02        0.01 o
  -3   2   4      190.16      188.08        1.10 o
  -2   2   4       58.68       54.90        0.31 o
  -1   2   4       64.00       64.03        0.32 o
   0   2   4      141.13      143.52        0.71 o
   1   2   4      180.10      181.46        1.07 o
   2   2   4      115.56      113.62        0.64 o
   3   2   4       29.92       31.08        0.11 o
   4   2   4        0.94        1.44        0.02 o
   5   2   4        9.80       10.97        0.06 o
   6   2   4        0.24        0.24        0.01 o
   7   2   4        2.22        2.88        0.03 o
   8   2   4        0.12        0.09        0.01 o
   9   2   4        0.10        0.08        0.01 o
  10   2   4        2.72        2.81        0.03 o
  11   2   4        0.58        0.60        0.04 o
  12   2   4        0.38        0.34        0.04 o
  13   2   4        0.03        0.08        0.01 o
 -14   3   4        0.55        0.42        0.06 o
 -13   3   4        3.80        4.21        0.08 o
 -12   3   4        0.21        0.12        0.02 o
 -11   3   4        0.10        0.12        0.01 o
 -10   3   4       25.40       29.67        0.20 o
  -9   3   4        3.84        3.63        0.08 o
  -8   3   4        0.26        0.38        0.02 o
  -7   3   4        6.25        6.78        0.05 o
  -6   3   4       38.32       37.64        0.25 o
  -5   3   4       43.03       35.71        0.26 o
  -4   3   4       11.09       11.08        0.07 o
  -3   3   4      104.24       96.67        0.61 o
  -2   3   4       19.45       17.36        0.09 o
  -1   3   4       77.09       76.14        0.35 o
   0   3   4      115.35      105.26        0.43 o
   1   3   4       26.52       24.39        0.10 o
   2   3   4       54.91       52.46        0.30 o
   3   3   4        0.16        0.01        0.01 o
   4   3   4        7.51        7.05        0.05 o
   5   3   4        0.07        0.13        0.01 o
   6   3   4       18.84       19.26        0.09 o
   7   3   4        0.49        0.38        0.02 o
   8   3   4        0.81        0.86        0.04 o
   9   3   4        0.08        0.04        0.01 o
  10   3   4        7.02        7.26        0.05 o
  11   3   4        7.18        7.13        0.05 o
  12   3   4        6.86        6.51        0.10 o
  13   3   4        0.23        0.26        0.03 o
 -14   4   4        3.96        3.67        0.12 o
 -13   4   4        7.24        6.74        0.16 o
 -12   4   4        0.34        0.24        0.04 o
 -11   4   4        0.72        0.72        0.06 o
 -10   4   4        0.76        0.90        0.07 o
  -9   4   4       27.77       29.65        0.32 o
  -8   4   4        1.02        1.57        0.04 o
  -7   4   4       25.81       26.47        0.20 o
  -6   4   4       24.30       24.27        0.20 o
  -5   4   4       13.03       12.89        0.07 o
  -4   4   4       15.92       15.07        0.08 o
  -3   4   4      100.20       94.31        0.60 o
  -2   4   4        4.58        4.62        0.04 o
  -1   4   4        5.34        5.27        0.05 o
   0   4   4        2.53        1.73        0.03 o
   1   4   4       17.81       17.74        0.08 o
   2   4   4       27.14       25.96        0.10 o
   3   4   4        4.67        3.88        0.04 o
   4   4   4       10.37       10.83        0.06 o
   5   4   4        0.64        0.76        0.02 o
   6   4   4        0.77        0.68        0.03 o
   7   4   4        3.53        3.74        0.04 o
   8   4   4        2.96        3.11        0.03 o
   9   4   4        5.86        6.00        0.05 o
  10   4   4        0.37        0.48        0.03 o
  11   4   4        6.40        6.18        0.10 o
  12   4   4        1.77        1.30        0.05 o
  13   4   4        2.04        1.92        0.06 o
 -13   5   4        0.66        0.69        0.10 o
 -12   5   4        0.00        0.00        0.01 <
 -11   5   4        0.01        0.02        0.01 o
 -10   5   4        0.77        0.74        0.08 o
  -9   5   4        8.18        8.96        0.11 o
  -8   5   4        5.20        5.74        0.09 o
  -7   5   4        0.74        1.07        0.05 o
  -6   5   4       23.81       22.87        0.20 o
  -5   5   4       25.50       25.55        0.20 o
  -4   5   4        1.54        0.90        0.02 o
  -3   5   4        0.02        0.01        0.01 o
  -2   5   4       15.52       14.06        0.08 o
  -1   5   4        4.24        4.54        0.04 o
   0   5   4        0.52        0.13        0.02 o
   1   5   4       20.43       18.87        0.09 o
   2   5   4        8.24        7.07        0.06 o
   3   5   4        0.90        0.75        0.03 o
   4   5   4       13.03       13.07        0.07 o
   5   5   4        1.39        2.00        0.02 o
   6   5   4        5.34        5.74        0.05 o
   7   5   4       15.52       15.05        0.08 o
   8   5   4        1.42        1.27        0.02 o
   9   5   4        1.61        1.68        0.05 o
  10   5   4        7.73        7.27        0.11 o
  11   5   4        1.74        1.56        0.03 o
  12   5   4        4.80        3.88        0.09 o
 -13   6   4        1.35        1.06        0.09 o
 -12   6   4        4.28        4.13        0.08 o
 -11   6   4        0.10        0.09        0.02 o
 -10   6   4        5.29        5.95        0.09 o
  -9   6   4       12.82       12.92        0.14 o
  -8   6   4        1.28        1.22        0.05 o
  -7   6   4        4.08        3.97        0.08 o
  -6   6   4       46.92       46.47        0.27 o
  -5   6   4        6.30        6.56        0.05 o
  -4   6   4       13.10       13.44        0.07 o
  -3   6   4        6.05        5.21        0.05 o
  -2   6   4        2.66        2.74        0.03 o
  -1   6   4        7.84        8.52        0.06 o
   0   6   4        9.80        9.62        0.06 o
   1   6   4        1.93        1.71        0.03 o
   2   6   4       16.97       16.23        0.08 o
   3   6   4        0.01        0.00        0.01 o
   4   6   4        0.02        0.08        0.01 o
   5   6   4        0.17        0.15        0.01 o
   6   6   4        0.03        0.01        0.01 o
   7   6   4        1.69        1.70        0.05 o
   8   6   4        0.05        0.06        0.01 o
   9   6   4        0.03        0.00        0.01 o
  10   6   4        0.14        0.16        0.02 o
  11   6   4        0.06        0.06        0.01 o
  12   6   4        0.00        0.05        0.01 <
 -12   7   4       -0.04        0.00        0.02 <
 -11   7   4       -0.02        0.02        0.01 <
 -10   7   4        0.31        0.24        0.05 o
  -9   7   4        0.53        0.72        0.05 o
  -8   7   4        0.04        0.03        0.01 o
  -7   7   4        0.01        0.01        0.01 o
  -6   7   4        2.96        2.88        0.03 o
  -5   7   4        3.46        3.66        0.04 o
  -4   7   4        7.84        8.46        0.06 o
  -3   7   4       17.14       16.93        0.17 o
  -2   7   4        7.45        7.19        0.05 o
  -1   7   4        4.33        3.93        0.04 o
   0   7   4        1.30        1.67        0.02 o
   1   7   4        6.66        5.62        0.05 o
   2   7   4       -0.01        0.00        0.01 <
   3   7   4        0.04        0.05        0.01 o
   4   7   4       10.50       11.02        0.13 o
   5   7   4        0.01        0.09        0.01 o
   6   7   4        8.58        8.68        0.12 o
   7   7   4        0.11        0.07        0.01 o
   8   7   4        2.25        2.08        0.06 o
   9   7   4       10.82       10.87        0.13 o
  10   7   4        2.37        2.74        0.06 o
  11   7   4        4.41        3.54        0.08 o
 -11   8   4        0.86        0.73        0.11 o
 -10   8   4        0.00        0.00        0.01 <
  -9   8   4        2.10        2.10        0.06 o
  -8   8   4        1.02        1.04        0.06 o
  -7   8   4        8.53        8.50        0.12 o
  -6   8   4        7.95        8.25        0.11 o
  -5   8   4        0.08        0.06        0.01 o
  -4   8   4        1.82        2.02        0.03 o
  -3   8   4        0.14        0.10        0.02 o
  -2   8   4       30.25       31.06        0.22 o
  -1   8   4        0.10        0.02        0.01 o
   0   8   4        0.86        0.86        0.05 o
   1   8   4        0.30        0.31        0.03 o
   2   8   4       13.10       12.33        0.14 o
   3   8   4        2.50        2.39        0.06 o
   4   8   4        0.88        0.98        0.07 o
   5   8   4        3.42        3.84        0.07 o
   6   8   4        3.61        3.79        0.08 o
   7   8   4        0.92        1.03        0.08 o
   8   8   4        5.11        4.81        0.09 o
   9   8   4       10.43        9.38        0.13 o
  10   8   4        1.69        1.61        0.05 o
 -10   9   4        1.82        2.09        0.05 o
  -9   9   4        1.39        1.58        0.05 o
  -8   9   4        3.03        3.39        0.07 o
  -7   9   4        4.41        4.20        0.08 o
  -6   9   4        0.04        0.01        0.01 o
  -5   9   4       14.29       14.88        0.15 o
  -4   9   4        0.27        0.33        0.03 o
  -3   9   4        1.80        1.68        0.05 o
  -2   9   4        0.36        0.30        0.03 o
  -1   9   4        8.94        9.36        0.12 o
   0   9   4        1.00        0.92        0.05 o
   1   9   4        0.38        0.48        0.04 o
   2   9   4        2.56        2.50        0.06 o
   3   9   4        0.02        0.03        0.01 o
   4   9   4        8.53        8.69        0.12 o
   5   9   4        1.82        1.80        0.05 o
   6   9   4        4.49        4.84        0.08 o
   7   9   4        0.00        0.00        0.01 o
   8   9   4        2.19        2.07        0.06 o
   9   9   4        9.12        7.99        0.12 o
  -8  10   4        0.53        0.45        0.06 o
  -7  10   4        0.21        0.24        0.04 o
  -6  10   4        4.67        4.67        0.09 o
  -5  10   4        3.76        3.90        0.08 o
  -4  10   4        0.10        0.12        0.02 o
  -3  10   4        0.53        0.64        0.06 o
  -2  10   4       -0.03        0.01        0.01 <
  -1  10   4       10.82       11.13        0.13 o
   0  10   4        9.12        8.96        0.12 o
   1  10   4        1.21        1.12        0.04 o
   2  10   4        3.13        3.24        0.07 o
   3  10   4        0.71        0.66        0.07 o
   4  10   4        0.76        0.79        0.09 o
   5  10   4        0.23        0.15        0.03 o
   6  10   4        0.50        0.42        0.07 o
   7  10   4       -0.03        0.00        0.01 <
  -6  11   4        0.09        0.09        0.02 o
  -5  11   4        0.49        0.52        0.07 o
  -4  11   4        0.03        0.04        0.01 o
  -3  11   4       -0.03        0.01        0.01 <
  -2  11   4        2.62        2.63        0.06 o
  -1  11   4        1.88        2.36        0.05 o
   0  11   4        1.96        1.85        0.06 o
   1  11   4        1.77        1.67        0.05 o
   2  11   4        4.00        3.62        0.08 o
   3  11   4       -0.05        0.02        0.01 <
   4  11   4        0.24        0.13        0.04 o
   5  11   4        0.04        0.06        0.02 o
  -3  12   4       -0.03        0.02        0.02 <
  -2  12   4        1.69        1.76        0.08 o
  -1  12   4        0.05        0.12        0.03 o
   0  12   4        0.45        0.44        0.08 o
   1  12   4        0.12        0.13        0.03 o
   2  12   4        0.49        0.65        0.06 o
 -13   0   5        5.29        5.12        0.14 o
 -11   0   5       -0.01        0.01        0.01 <
  -9   0   5        6.10        5.50        0.05 o
  -7   0   5        0.14        0.01        0.01 o
  -5   0   5       55.65       50.28        0.45 o
  -3   0   5       20.61       18.86        0.18 o
  -1   0   5       25.70       23.93        0.20 o
   1   0   5       90.44       92.52        0.76 o
   3   0   5      113.42      106.39        0.85 o
   5   0   5        8.94        8.96        0.06 o
   7   0   5       21.90       20.95        0.19 o
   9   0   5       22.37       22.34        0.28 o
  11   0   5        0.48        0.41        0.06 o
  13   0   5        3.28        2.98        0.14 o
 -14   1   5        0.53        0.45        0.05 o
 -13   1   5        0.00        0.01        0.01 <
 -12   1   5        2.72        2.88        0.07 o
 -11   1   5        8.76        8.55        0.06 o
 -10   1   5       35.76       40.46        0.24 o
  -9   1   5        0.03        0.00        0.01 o
  -8   1   5        6.10        5.77        0.05 o
  -7   1   5        7.95        7.29        0.06 o
  -6   1   5        5.38        5.48        0.05 o
  -5   1   5        0.19        0.14        0.01 o
  -4   1   5        1.14        0.71        0.02 o
  -3   1   5        4.88        4.43        0.04 o
  -2   1   5      153.26      156.81        0.74 o
  -1   1   5      108.16      107.65        0.62 o
   0   1   5       46.51       44.95        0.27 o
   1   1   5       59.14       60.76        0.31 o
   2   1   5       62.41       54.97        0.32 o
   3   1   5       30.03       26.11        0.11 o
   4   1   5       29.59       29.68        0.11 o
   5   1   5        0.74        0.56        0.02 o
   6   1   5        5.66        6.47        0.05 o
   7   1   5        6.86        7.58        0.05 o
   8   1   5        3.03        3.37        0.03 o
   9   1   5       17.72       18.36        0.17 o
  10   1   5       11.63       11.30        0.14 o
  11   1   5        0.79        0.60        0.07 o
  12   1   5        0.27        0.15        0.04 o
  13   1   5        0.98        0.90        0.08 o
 -14   2   5        0.01        0.04        0.02 o
 -13   2   5        0.04        0.01        0.01 o
 -12   2   5        0.58        0.69        0.04 o
 -11   2   5        9.06        8.84        0.06 o
 -10   2   5        5.38        6.27        0.05 o
  -9   2   5        0.10        0.14        0.01 o
  -8   2   5        0.01        0.00        0.01 o
  -7   2   5        7.51        6.79        0.05 o
  -6   2   5        0.12        0.22        0.01 o
  -5   2   5        1.42        1.48        0.02 o
  -4   2   5       20.52       17.96        0.09 o
  -3   2   5      212.87      208.11        1.17 o
  -2   2   5        7.45        6.43        0.05 o
  -1   2   5      132.02      125.79        0.69 o
   0   2   5      108.16      103.17        0.62 o
   1   2   5       18.15       18.22        0.09 o
   2   2   5      178.76      173.98        1.07 o
   3   2   5      183.33      172.95        0.81 o
   4   2   5       10.89       10.80        0.07 o
   5   2   5       15.92       17.69        0.08 o
   6   2   5        6.55        6.99        0.05 o
   7   2   5       22.09       21.78        0.09 o
   8   2   5      139.71      146.72        0.71 o
   9   2   5        5.81        6.33        0.05 o
  10   2   5        1.44        1.36        0.05 o
  11   2   5        2.50        2.57        0.06 o
  12   2   5        0.02        0.03        0.01 o
  13   2   5        1.42        1.29        0.05 o
 -14   3   5        3.31        3.04        0.07 o
 -13   3   5        1.99        2.02        0.06 o
 -12   3   5        1.10        1.23        0.06 o
 -11   3   5        2.37        2.62        0.06 o
 -10   3   5        0.44        0.36        0.04 o
  -9   3   5       46.92       51.60        0.41 o
  -8   3   5        1.85        2.25        0.03 o
  -7   3   5        0.46        0.93        0.03 o
  -6   3   5        0.52        0.40        0.02 o
  -5   3   5        6.20        5.71        0.05 o
  -4   3   5        0.92        0.83        0.03 o
  -3   3   5        0.81        0.55        0.02 o
  -2   3   5        0.69        0.35        0.02 o
  -1   3   5        5.62        4.62        0.05 o
   0   3   5       23.62       22.26        0.10 o
   1   3   5      130.87      124.14        0.69 o
   2   3   5       89.11       83.39        0.38 o
   3   3   5        1.51        0.86        0.02 o
   4   3   5       41.22       40.63        0.26 o
   5   3   5        0.10        0.18        0.01 o
   6   3   5       10.24       10.41        0.06 o
   7   3   5       35.76       36.13        0.24 o
   8   3   5        0.02        0.01        0.01 o
   9   3   5        6.35        7.18        0.05 o
  10   3   5        0.25        0.31        0.02 o
  11   3   5        6.00        5.85        0.05 o
  12   3   5        0.03        0.01        0.01 o
  13   3   5        0.15        0.14        0.02 o
 -14   4   5        4.80        4.02        0.09 o
 -13   4   5        2.34        2.53        0.09 o
 -12   4   5        0.88        1.11        0.07 o
 -11   4   5        2.34        2.51        0.06 o
 -10   4   5        4.37        5.42        0.08 o
  -9   4   5        0.00        0.00        0.01 <
  -8   4   5       16.73       16.81        0.16 o
  -7   4   5        2.31        2.73        0.03 o
  -6   4   5        0.77        0.69        0.04 o
  -5   4   5        1.00        0.99        0.03 o
  -4   4   5       10.11        9.07        0.06 o
  -3   4   5       17.31       15.01        0.08 o
  -2   4   5        0.19        0.24        0.01 o
  -1   4   5        0.66        0.43        0.02 o
   0   4   5        7.84        6.87        0.06 o
   1   4   5       90.25       83.10        0.38 o
   2   4   5       72.93       68.16        0.34 o
   3   4   5       20.88       21.73        0.09 o
   4   4   5        5.52        5.11        0.05 o
   5   4   5       13.47       13.12        0.07 o
   6   4   5       16.40       17.28        0.08 o
   7   4   5       10.63       10.98        0.07 o
   8   4   5       16.81       17.73        0.16 o
   9   4   5        0.17        0.29        0.02 o
  10   4   5        0.92        0.78        0.06 o
  11   4   5        1.49        1.81        0.05 o
  12   4   5        0.09        0.10        0.01 o
 -13   5   5        5.15        4.69        0.14 o
 -12   5   5        0.24        0.17        0.03 o
 -11   5   5        4.54        4.16        0.09 o
 -10   5   5        3.39        4.18        0.07 o
  -9   5   5       -0.02        0.01        0.01 <
  -8   5   5        2.62        2.52        0.06 o
  -7   5   5       48.16       51.75        0.42 o
  -6   5   5        6.86        6.29        0.05 o
  -5   5   5        0.48        0.57        0.02 o
  -4   5   5       12.89       13.83        0.07 o
  -3   5   5       15.05       15.72        0.08 o
  -2   5   5       18.66       19.24        0.09 o
  -1   5   5       64.16       60.64        0.32 o
   0   5   5        0.10        0.34        0.01 o
   1   5   5        0.48        0.29        0.02 o
   2   5   5        3.06        2.16        0.04 o
   3   5   5       11.70       12.39        0.07 o
   4   5   5       11.36       12.62        0.07 o
   5   5   5        2.19        1.84        0.03 o
   6   5   5        5.15        6.32        0.05 o
   7   5   5        6.20        6.39        0.05 o
   8   5   5        1.90        1.73        0.03 o
   9   5   5        0.08        0.14        0.01 o
  10   5   5        3.96        3.87        0.08 o
  11   5   5        5.29        4.68        0.09 o
  12   5   5        8.82        8.22        0.12 o
 -13   6   5       10.05        9.22        0.19 o
 -12   6   5        2.72        2.60        0.07 o
 -11   6   5        0.06        0.13        0.02 o
 -10   6   5        0.20        0.30        0.04 o
  -9   6   5        8.76        9.59        0.12 o
  -8   6   5        8.47        9.49        0.12 o
  -7   6   5        1.44        1.28        0.02 o
  -6   6   5        0.25        0.28        0.02 o
  -5   6   5       24.11       24.56        0.20 o
  -4   6   5        0.83        0.96        0.04 o
  -3   6   5        9.30        8.74        0.06 o
  -2   6   5        0.03        0.01        0.01 o
  -1   6   5        6.81        7.30        0.05 o
   0   6   5       16.08       16.72        0.08 o
   1   6   5        6.40        6.11        0.05 o
   2   6   5        0.03        0.07        0.01 o
   3   6   5        0.59        0.65        0.03 o
   4   6   5        3.28        2.93        0.04 o
   5   6   5       56.70       61.17        0.30 o
   6   6   5       56.70       59.34        0.45 o
   7   6   5       16.24       17.02        0.16 o
   8   6   5        0.15        0.14        0.02 o
   9   6   5        6.15        5.98        0.10 o
  10   6   5        0.24        0.30        0.03 o
  11   6   5        0.11        0.04        0.02 o
 -12   7   5        1.32        1.13        0.09 o
 -11   7   5        0.10        0.10        0.03 o
 -10   7   5        4.67        4.40        0.13 o
  -9   7   5        0.74        0.99        0.06 o
  -8   7   5        0.32        0.29        0.03 o
  -7   7   5        1.64        1.78        0.05 o
  -6   7   5        5.62        5.40        0.05 o
  -5   7   5        2.66        2.91        0.03 o
  -4   7   5       57.30       56.74        0.30 o
  -3   7   5        1.59        1.84        0.03 o
  -2   7   5        2.10        1.84        0.03 o
  -1   7   5        1.12        1.00        0.02 o
   0   7   5       10.89       11.52        0.07 o
   1   7   5        0.24        0.21        0.01 o
   2   7   5        0.02        0.02        0.01 o
   3   7   5        0.01        0.00        0.01 o
   4   7   5        3.88        3.92        0.04 o
   5   7   5        0.11        0.04        0.01 o
   6   7   5       18.32       20.07        0.17 o
   7   7   5        0.55        0.48        0.05 o
   8   7   5        0.14        0.17        0.02 o
   9   7   5        1.59        1.64        0.05 o
  10   7   5        1.35        1.31        0.05 o
  11   7   5        0.04        0.03        0.01 o
 -11   8   5        0.50        0.54        0.07 o
 -10   8   5        0.38        0.45        0.04 o
  -9   8   5        0.53        0.37        0.05 o
  -8   8   5        1.96        1.93        0.06 o
  -7   8   5        1.08        1.21        0.06 o
  -6   8   5       23.62       23.77        0.19 o
  -5   8   5        0.30        0.32        0.02 o
  -4   8   5        0.25        0.21        0.02 o
  -3   8   5        1.32        1.67        0.05 o
  -2   8   5        2.89        2.88        0.03 o
  -1   8   5        0.00        0.07        0.01 o
   0   8   5        6.86        6.83        0.05 o
   1   8   5       10.96       10.99        0.13 o
   2   8   5        0.27        0.22        0.02 o
   3   8   5        0.62        0.59        0.05 o
   4   8   5        2.56        2.28        0.06 o
   5   8   5        2.19        2.28        0.06 o
   6   8   5        2.66        2.70        0.07 o
   7   8   5        0.49        0.53        0.05 o
   8   8   5        1.02        1.31        0.08 o
   9   8   5        0.88        0.87        0.08 o
  10   8   5        3.46        3.00        0.07 o
 -10   9   5        1.54        1.40        0.07 o
  -9   9   5        0.10        0.19        0.02 o
  -8   9   5        0.41        0.47        0.04 o
  -7   9   5        1.80        1.53        0.05 o
  -6   9   5        3.65        3.26        0.08 o
  -5   9   5       -0.03        0.01        0.01 <
  -4   9   5        6.30        5.99        0.10 o
  -3   9   5        0.71        0.63        0.06 o
  -2   9   5        0.12        0.08        0.01 o
  -1   9   5        7.51        7.88        0.11 o
   0   9   5        1.90        1.78        0.03 o
   1   9   5        3.39        3.66        0.07 o
   2   9   5        0.00        0.02        0.01 o
   3   9   5        0.41        0.39        0.04 o
   4   9   5        5.02        5.50        0.09 o
   5   9   5        0.11        0.09        0.02 o
   6   9   5        4.97        4.46        0.09 o
   7   9   5        8.41        8.10        0.12 o
   8   9   5        0.18        0.17        0.03 o
   9   9   5       10.89       10.84        0.20 o
  -8  10   5       -0.02        0.00        0.01 <
  -7  10   5        0.29        0.23        0.04 o
  -6  10   5       -0.03        0.01        0.01 <
  -5  10   5        0.59        0.60        0.07 o
  -4  10   5        1.04        1.22        0.06 o
  -3  10   5        4.75        5.09        0.09 o
  -2  10   5       12.53       12.56        0.14 o
  -1  10   5        1.88        2.06        0.05 o
   0  10   5        0.50        0.57        0.05 o
   1  10   5        0.05        0.03        0.01 o
   2  10   5        4.00        4.01        0.08 o
   3  10   5        1.74        1.66        0.05 o
   4  10   5        1.19        1.34        0.07 o
   5  10   5        0.19        0.07        0.03 o
   6  10   5        0.20        0.18        0.04 o
   7  10   5        0.98        0.77        0.10 o
  -6  11   5        0.44        0.37        0.06 o
  -5  11   5        1.19        1.11        0.07 o
  -4  11   5        0.20        0.12        0.03 o
  -3  11   5        1.30        1.28        0.05 o
  -2  11   5        1.61        1.51        0.05 o
  -1  11   5        4.97        5.00        0.09 o
   0  11   5        0.00        0.00        0.01 <
   1  11   5        0.13        0.14        0.02 o
   2  11   5        0.56        0.64        0.05 o
   3  11   5        5.43        5.05        0.09 o
   4  11   5        0.02        0.11        0.01 o
   5  11   5        0.90        0.80        0.16 o
  -3  12   5        1.00        1.03        0.03 o
  -2  12   5        0.01        0.01        0.01 o
  -1  12   5        1.19        1.63        0.07 o
   0  12   5        0.52        0.44        0.08 o
   1  12   5        3.92        4.11        0.12 o
 -14   0   6        1.66        2.13        0.08 o
 -12   0   6        5.24        5.34        0.09 o
 -10   0   6       48.86       55.74        0.42 o
  -8   0   6      108.99      111.24        0.84 o
  -6   0   6       23.04       24.97        0.19 o
  -4   0   6        8.35        8.46        0.06 o
  -2   0   6        0.03        0.11        0.01 o
   0   0   6       11.76       14.06        0.07 o
   2   0   6      556.49      568.38        3.77 o
   4   0   6       57.61       52.64        0.46 o
   6   0   6        0.03        0.08        0.01 o
   8   0   6       64.64       67.44        0.48 o
  10   0   6        8.07        8.06        0.17 o
  12   0   6        0.98        1.02        0.11 o
 -14   1   6        9.67        9.10        0.12 o
 -13   1   6        0.50        0.63        0.05 o
 -12   1   6        1.90        2.03        0.06 o
 -11   1   6        0.74        0.57        0.05 o
 -10   1   6       23.91       24.36        0.20 o
  -9   1   6       16.56       18.74        0.08 o
  -8   1   6        4.28        4.68        0.04 o
  -7   1   6        6.20        4.74        0.05 o
  -6   1   6        3.13        3.06        0.04 o
  -5   1   6       59.14       56.31        0.31 o
  -4   1   6       23.14       22.82        0.10 o
  -3   1   6       16.32       14.17        0.08 o
  -2   1   6       23.72       23.47        0.10 o
  -1   1   6        6.92        6.57        0.05 o
   0   1   6       14.67       14.64        0.08 o
   1   1   6       43.96       39.25        0.27 o
   2   1   6        3.06        2.20        0.04 o
   3   1   6       35.88       27.71        0.12 o
   4   1   6       44.62       43.87        0.27 o
   5   1   6        0.01        0.01        0.01 o
   6   1   6        0.88        1.07        0.03 o
   7   1   6       24.90       25.83        0.10 o
   8   1   6        0.66        0.75        0.03 o
   9   1   6        0.96        0.89        0.05 o
  10   1   6        5.52        5.75        0.05 o
  11   1   6        3.20        3.00        0.07 o
  12   1   6        0.20        0.36        0.03 o
  13   1   6        2.62        2.58        0.06 o
 -14   2   6        1.46        1.69        0.05 o
 -13   2   6        2.59        2.70        0.06 o
 -12   2   6        0.48        0.39        0.04 o
 -11   2   6       -0.01        0.00        0.01 <
 -10   2   6        0.32        0.16        0.02 o
  -9   2   6       18.40       18.71        0.17 o
  -8   2   6        2.10        2.04        0.03 o
  -7   2   6        8.24        8.80        0.06 o
  -6   2   6        2.69        2.39        0.03 o
  -5   2   6      167.96      155.04        1.04 o
  -4   2   6        0.34        0.13        0.01 o
  -3   2   6       55.20       50.92        0.30 o
  -2   2   6        3.50        3.74        0.04 o
  -1   2   6       40.45       39.22        0.25 o
   0   2   6       89.30       83.85        0.57 o
   1   2   6       76.04       72.30        0.35 o
   2   2   6       28.52       26.32        0.11 o
   3   2   6        0.03        0.00        0.01 o
   4   2   6       31.47       30.96        0.11 o
   5   2   6        1.30        1.12        0.02 o
   6   2   6        3.13        3.30        0.04 o
   7   2   6       62.57       65.33        0.32 o
   8   2   6       11.83       12.10        0.07 o
   9   2   6        2.59        2.23        0.03 o
  10   2   6       11.56       12.11        0.14 o
  11   2   6        1.61        1.56        0.05 o
  12   2   6        0.50        0.64        0.05 o
  13   2   6        2.19        2.12        0.06 o
 -14   3   6        0.83        0.86        0.08 o
 -13   3   6        0.08        0.04        0.01 o
 -12   3   6        0.02        0.04        0.01 o
 -11   3   6        9.18        9.75        0.12 o
 -10   3   6       22.18       23.19        0.19 o
  -9   3   6       12.96       13.58        0.14 o
  -8   3   6        3.42        3.79        0.04 o
  -7   3   6       11.22       11.98        0.07 o
  -6   3   6       12.39       13.61        0.07 o
  -5   3   6       12.32       12.72        0.07 o
  -4   3   6       10.76       10.77        0.07 o
  -3   3   6        7.95        6.51        0.06 o
  -2   3   6       30.91       29.85        0.11 o
  -1   3   6        5.06        4.58        0.04 o
   0   3   6       23.91       22.64        0.10 o
   1   3   6      101.40      100.68        0.40 o
   2   3   6      200.22      187.19        0.85 o
   3   3   6       21.44       23.60        0.09 o
   4   3   6        9.18        8.58        0.06 o
   5   3   6        0.01        0.00        0.01 o
   6   3   6        4.80        5.21        0.04 o
   7   3   6       78.32       81.66        0.35 o
   8   3   6        2.37        2.17        0.03 o
   9   3   6        1.23        1.27        0.04 o
  10   3   6        2.46        2.72        0.06 o
  11   3   6        1.56        1.51        0.05 o
  12   3   6        0.55        0.51        0.05 o
  13   3   6        1.08        1.17        0.06 o
 -14   4   6        1.69        1.76        0.08 o
 -13   4   6        0.05        0.08        0.02 o
 -12   4   6        1.10        1.20        0.04 o
 -11   4   6        1.02        1.46        0.04 o
 -10   4   6        1.32        1.34        0.05 o
  -9   4   6        8.53        9.36        0.12 o
  -8   4   6        1.96        1.95        0.06 o
  -7   4   6        0.01        0.03        0.01 o
  -6   4   6        3.69        4.18        0.04 o
  -5   4   6       27.25       26.90        0.21 o
  -4   4   6        4.54        4.61        0.04 o
  -3   4   6       11.70       10.29        0.07 o
  -2   4   6        0.50        0.50        0.01 o
  -1   4   6       13.25       11.83        0.07 o
   0   4   6       24.80       26.93        0.10 o
   1   4   6       13.99       15.83        0.07 o
   2   4   6       13.40       12.15        0.07 o
   3   4   6       29.27       29.35        0.11 o
   4   4   6        7.78        7.48        0.06 o
   5   4   6       78.68       81.65        0.35 o
   6   4   6       31.02       32.52        0.22 o
   7   4   6       53.73       55.14        0.29 o
   8   4   6       16.16       16.00        0.16 o
   9   4   6        5.15        5.20        0.05 o
  10   4   6        5.29        5.28        0.09 o
  11   4   6        6.71        6.09        0.10 o
  12   4   6        0.26        0.33        0.03 o
 -13   5   6        0.71        0.69        0.10 o
 -12   5   6        0.04        0.04        0.01 o
 -11   5   6        2.10        2.36        0.06 o
 -10   5   6        6.60        7.19        0.10 o
  -9   5   6       15.13       16.83        0.16 o
  -8   5   6        0.83        0.72        0.07 o
  -7   5   6        3.50        3.51        0.07 o
  -6   5   6        9.73        9.83        0.06 o
  -5   5   6        4.20        4.64        0.04 o
  -4   5   6        0.02        0.09        0.01 o
  -3   5   6       31.02       33.20        0.22 o
  -2   5   6        2.66        3.00        0.03 o
  -1   5   6        4.00        4.34        0.04 o
   0   5   6        4.84        4.54        0.04 o
   1   5   6        2.66        2.62        0.03 o
   2   5   6        0.85        0.77        0.03 o
   3   5   6       12.89       12.54        0.07 o
   4   5   6       14.21       15.05        0.08 o
   5   5   6        3.92        3.28        0.04 o
   6   5   6        4.28        4.96        0.04 o
   7   5   6        0.06        0.03        0.01 o
   8   5   6        3.80        4.09        0.04 o
   9   5   6        0.05        0.11        0.01 o
  10   5   6        0.85        0.77        0.07 o
  11   5   6        0.45        0.44        0.04 o
  12   5   6        2.59        2.43        0.06 o
 -13   6   6        2.40        2.16        0.09 o
 -12   6   6        0.19        0.15        0.03 o
 -11   6   6        1.39        1.05        0.05 o
 -10   6   6        2.96        3.21        0.07 o
  -9   6   6        1.44        1.55        0.05 o
  -8   6   6        0.13        0.20        0.02 o
  -7   6   6        0.90        1.33        0.05 o
  -6   6   6        5.06        5.44        0.04 o
  -5   6   6        3.65        3.61        0.04 o
  -4   6   6        1.64        1.70        0.03 o
  -3   6   6       16.32       16.76        0.08 o
  -2   6   6        0.27        0.16        0.01 o
  -1   6   6        0.07        0.05        0.01 o
   0   6   6        8.70        7.69        0.06 o
   1   6   6        0.01        0.05        0.01 o
   2   6   6        0.49        0.69        0.02 o
   3   6   6        0.14        0.16        0.01 o
   4   6   6       44.36       44.33        0.27 o
   5   6   6       14.44       13.50        0.08 o
   6   6   6        3.06        3.07        0.04 o
   7   6   6        0.61        0.50        0.04 o
   8   6   6        0.66        0.61        0.05 o
   9   6   6        0.50        0.47        0.04 o
  10   6   6        0.04        0.06        0.01 o
  11   6   6        4.80        4.33        0.09 o
 -12   7   6        0.12        0.07        0.04 o
 -11   7   6        0.03        0.00        0.02 o
 -10   7   6        0.08        0.03        0.02 o
  -9   7   6        0.02        0.01        0.01 o
  -8   7   6        1.19        1.14        0.04 o
  -7   7   6        2.89        3.25        0.07 o
  -6   7   6        7.02        7.26        0.05 o
  -5   7   6        0.62        0.72        0.04 o
  -4   7   6        9.86        9.57        0.06 o
  -3   7   6        0.35        0.44        0.02 o
  -2   7   6        4.80        4.64        0.04 o
  -1   7   6        9.42       10.56        0.06 o
   0   7   6       27.88       29.52        0.21 o
   1   7   6        0.85        0.54        0.05 o
   2   7   6        1.35        1.16        0.02 o
   3   7   6        3.50        3.84        0.04 o
   4   7   6       16.73       18.18        0.16 o
   5   7   6        1.56        1.61        0.05 o
   6   7   6        2.25        2.80        0.06 o
   7   7   6        2.37        2.61        0.06 o
   8   7   6        0.62        0.63        0.05 o
   9   7   6        2.43        2.56        0.06 o
  10   7   6        6.30        5.94        0.10 o
 -11   8   6        2.62        2.81        0.10 o
 -10   8   6        0.81        0.75        0.08 o
  -9   8   6        2.69        2.70        0.07 o
  -8   8   6        0.72        0.59        0.07 o
  -7   8   6        3.24        3.33        0.07 o
  -6   8   6        6.30        6.32        0.10 o
  -5   8   6        0.30        0.30        0.03 o
  -4   8   6        0.01        0.02        0.01 o
  -3   8   6       14.67       14.93        0.15 o
  -2   8   6        5.24        5.19        0.05 o
  -1   8   6        1.59        1.79        0.03 o
   0   8   6        0.00        0.01        0.01 <
   1   8   6        1.17        1.20        0.04 o
   2   8   6        0.92        1.06        0.06 o
   3   8   6        4.67        4.61        0.09 o
   4   8   6        8.53        9.23        0.12 o
   5   8   6        0.05        0.14        0.01 o
   6   8   6        0.08        0.05        0.01 o
   7   8   6        0.02        0.00        0.01 o
   8   8   6        4.08        3.72        0.08 o
   9   8   6        0.03        0.03        0.01 o
 -10   9   6        1.06        1.15        0.08 o
  -9   9   6        0.67        0.59        0.07 o
  -8   9   6        0.88        0.81        0.07 o
  -7   9   6        3.72        3.74        0.08 o
  -6   9   6        1.06        1.00        0.06 o
  -5   9   6        2.76        2.80        0.07 o
  -4   9   6        0.37        0.36        0.03 o
  -3   9   6        0.08        0.09        0.01 o
  -2   9   6        9.00        9.10        0.12 o
  -1   9   6        8.35        8.78        0.12 o
   0   9   6        7.02        7.86        0.05 o
   1   9   6        0.35        0.19        0.04 o
   2   9   6        0.98        0.99        0.08 o
   3   9   6        0.48        0.48        0.05 o
   4   9   6        9.30        9.18        0.12 o
   5   9   6        0.10        0.09        0.02 o
   6   9   6        0.12        0.15        0.02 o
   7   9   6        4.54        4.29        0.09 o
   8   9   6        1.04        1.04        0.08 o
  -8  10   6        4.16        4.11        0.08 o
  -7  10   6        1.17        1.41        0.06 o
  -6  10   6        1.21        1.32        0.04 o
  -5  10   6        0.08        0.08        0.02 o
  -4  10   6        0.18        0.18        0.02 o
  -3  10   6        5.20        5.16        0.09 o
  -2  10   6        5.81        5.45        0.10 o
  -1  10   6        5.38        5.47        0.09 o
   0  10   6        1.54        1.63        0.05 o
   1  10   6       10.50       11.48        0.13 o
   2  10   6        3.17        3.54        0.07 o
   3  10   6        2.76        2.68        0.07 o
   4  10   6        0.48        0.47        0.06 o
   5  10   6        0.00        0.00        0.02 <
   6  10   6        0.44        0.48        0.07 o
   7  10   6        0.37        0.40        0.07 o
  -6  11   6        1.49        1.17        0.07 o
  -5  11   6       -0.03        0.01        0.02 <
  -4  11   6        0.50        0.43        0.07 o
  -3  11   6        4.24        4.31        0.08 o
  -2  11   6        3.13        2.87        0.07 o
  -1  11   6        6.30        6.62        0.10 o
   0  11   6        0.06        0.03        0.01 o
   1  11   6        4.04        3.92        0.12 o
   2  11   6        0.74        0.66        0.07 o
   3  11   6        1.10        1.20        0.06 o
   4  11   6        0.53        0.41        0.08 o
   5  11   6        0.21        0.14        0.05 o
  -2  12   6        1.69        1.66        0.08 o
  -1  12   6        1.32        1.21        0.07 o
   0  12   6        3.57        3.64        0.15 o
   1  12   6        0.72        0.60        0.11 o
 -13   0   7        0.62        0.79        0.08 o
 -11   0   7        0.38        0.53        0.05 o
  -9   0   7       25.91       24.05        0.20 o
  -7   0   7        0.10        0.02        0.01 o
  -5   0   7      106.71       99.29        0.62 o
  -3   0   7      225.90      214.43        1.50 o
  -1   0   7       11.97        9.78        0.07 o
   1   0   7      289.34      274.90        2.04 o
   3   0   7       10.43        9.70        0.06 o
   5   0   7        0.23        0.36        0.01 o
   7   0   7       37.95       40.51        0.25 o
   9   0   7       14.67       14.88        0.15 o
  11   0   7        0.88        0.68        0.11 o
  13   0   7        5.57        5.74        0.19 o
 -14   1   7        2.02        1.98        0.06 o
 -13   1   7       -0.01        0.03        0.01 <
 -12   1   7        2.86        3.04        0.07 o
 -11   1   7        5.24        5.48        0.05 o
 -10   1   7       15.29       16.20        0.16 o
  -9   1   7       23.23       26.58        0.19 o
  -8   1   7        1.17        0.95        0.02 o
  -7   1   7        8.35        9.43        0.06 o
  -6   1   7        1.17        1.09        0.02 o
  -5   1   7        0.29        0.09        0.01 o
  -4   1   7        0.05        0.01        0.01 o
  -3   1   7      156.00      147.76        0.75 o
  -2   1   7        2.25        1.82        0.03 o
  -1   1   7       26.83       24.94        0.21 o
   0   1   7        1.85        2.04        0.03 o
   1   1   7       76.21       74.22        0.35 o
   2   1   7        5.43        3.38        0.05 o
   3   1   7       11.97       12.98        0.07 o
   4   1   7       19.01       18.69        0.09 o
   5   1   7        0.50        0.74        0.02 o
   6   1   7        4.28        4.20        0.04 o
   7   1   7       11.97       12.49        0.07 o
   8   1   7       79.39       81.63        0.53 o
   9   1   7        0.61        0.52        0.04 o
  10   1   7        0.62        0.51        0.04 o
  11   1   7        0.48        0.45        0.05 o
  12   1   7        2.59        2.28        0.06 o
  13   1   7        1.14        0.93        0.06 o
 -14   2   7       16.97       16.59        0.25 o
 -13   2   7        0.03        0.06        0.01 o
 -12   2   7       13.18       13.37        0.15 o
 -11   2   7        0.06        0.09        0.01 o
 -10   2   7        4.24        5.09        0.04 o
  -9   2   7        1.90        2.59        0.03 o
  -8   2   7        3.72        3.19        0.04 o
  -7   2   7       51.98       56.25        0.29 o
  -6   2   7        0.88        0.67        0.04 o
  -5   2   7        6.15        5.60        0.05 o
  -4   2   7       12.39       11.68        0.07 o
  -3   2   7        6.60        5.78        0.05 o
  -2   2   7        9.61        9.30        0.06 o
  -1   2   7        1.64        1.07        0.03 o
   0   2   7        0.03        0.07        0.01 o
   1   2   7       56.40       56.23        0.30 o
   2   2   7       58.06       52.90        0.30 o
   3   2   7        1.74        1.47        0.03 o
   4   2   7        0.94        0.72        0.03 o
   5   2   7        1.59        2.21        0.03 o
   6   2   7        3.53        3.67        0.04 o
   7   2   7       25.91       24.67        0.10 o
   8   2   7       20.61       21.15        0.18 o
   9   2   7       15.92       16.38        0.16 o
  10   2   7        3.31        3.36        0.04 o
  11   2   7        0.25        0.30        0.03 o
  12   2   7        1.02        1.00        0.06 o
  13   2   7        1.74        1.57        0.13 o
 -14   3   7        2.25        2.25        0.06 o
 -13   3   7        3.72        3.47        0.08 o
 -12   3   7        0.02        0.03        0.01 o
 -11   3   7        0.18        0.19        0.02 o
 -10   3   7        1.02        1.30        0.04 o
  -9   3   7        0.62        1.10        0.04 o
  -8   3   7        4.28        4.28        0.04 o
  -7   3   7       14.52       15.07        0.15 o
  -6   3   7        4.49        4.85        0.04 o
  -5   3   7       24.70       22.99        0.10 o
  -4   3   7        0.08        0.00        0.01 o
  -3   3   7       49.98       42.81        0.28 o
  -2   3   7        0.88        0.66        0.03 o
  -1   3   7        4.84        5.19        0.04 o
   0   3   7        0.71        0.79        0.02 o
   1   3   7       70.22       70.21        0.34 o
   2   3   7       12.32       12.13        0.07 o
   3   3   7       31.47       25.41        0.11 o
   4   3   7        1.93        2.02        0.03 o
   5   3   7       12.67       12.98        0.07 o
   6   3   7       20.16       22.67        0.09 o
   7   3   7        0.41        0.26        0.02 o
   8   3   7        1.10        1.24        0.04 o
   9   3   7        5.43        5.40        0.05 o
  10   3   7       -0.01        0.00        0.01 <
  11   3   7        0.79        0.83        0.06 o
  12   3   7        3.65        3.35        0.08 o
 -14   4   7       17.39       15.80        0.25 o
 -13   4   7        0.26        0.23        0.05 o
 -12   4   7        1.37        1.58        0.05 o
 -11   4   7        1.23        1.34        0.04 o
 -10   4   7        0.38        0.57        0.04 o
  -9   4   7        0.02        0.03        0.01 o
  -8   4   7        3.57        3.31        0.08 o
  -7   4   7        6.15        6.49        0.10 o
  -6   4   7        0.08        0.14        0.01 o
  -5   4   7       14.29       13.27        0.08 o
  -4   4   7        0.85        0.35        0.03 o
  -3   4   7        5.02        4.04        0.04 o
  -2   4   7        1.00        0.43        0.01 o
  -1   4   7        4.41        4.26        0.04 o
   0   4   7       35.16       30.63        0.12 o
   1   4   7       78.32       72.99        0.35 o
   2   4   7        6.81        5.99        0.05 o
   3   4   7       11.70       11.73        0.07 o
   4   4   7        8.07        9.44        0.06 o
   5   4   7        7.29        7.48        0.05 o
   6   4   7        0.92        0.76        0.04 o
   7   4   7        8.47        9.18        0.06 o
   8   4   7       44.89       45.22        0.27 o
   9   4   7        8.53        8.51        0.12 o
  10   4   7        1.88        2.05        0.05 o
  11   4   7        0.85        1.01        0.06 o
  12   4   7        3.72        3.11        0.08 o
 -13   5   7        0.85        0.81        0.12 o
 -12   5   7        1.72        1.69        0.05 o
 -11   5   7        2.10        2.39        0.06 o
 -10   5   7        1.00        0.97        0.03 o
  -9   5   7        1.25        1.16        0.04 o
  -8   5   7        0.67        0.84        0.07 o
  -7   5   7       16.24       17.42        0.16 o
  -6   5   7        0.61        0.80        0.04 o
  -5   5   7        9.42        9.61        0.06 o
  -4   5   7        1.37        1.23        0.02 o
  -3   5   7        1.77        1.79        0.03 o
  -2   5   7       15.13       15.41        0.08 o
  -1   5   7       55.80       54.72        0.30 o
   0   5   7       10.82       11.79        0.07 o
   1   5   7        2.53        2.82        0.03 o
   2   5   7       17.72       16.07        0.08 o
   3   5   7        7.78        7.31        0.06 o
   4   5   7        0.12        0.08        0.01 o
   5   5   7        1.14        1.11        0.02 o
   6   5   7        2.56        2.30        0.03 o
   7   5   7        0.01        0.02        0.01 o
   8   5   7        0.49        0.42        0.04 o
   9   5   7        0.08        0.09        0.01 o
  10   5   7        3.76        3.28        0.08 o
  11   5   7       10.43       10.25        0.19 o
 -12   6   7        1.96        1.94        0.06 o
 -11   6   7        0.44        0.50        0.06 o
 -10   6   7        2.82        3.12        0.07 o
  -9   6   7        1.30        1.47        0.07 o
  -8   6   7        1.08        1.05        0.06 o
  -7   6   7        1.80        1.59        0.05 o
  -6   6   7        1.30        1.33        0.05 o
  -5   6   7        0.53        0.39        0.03 o
  -4   6   7        4.80        4.92        0.04 o
  -3   6   7        2.40        2.09        0.03 o
  -2   6   7        0.05        0.03        0.01 o
  -1   6   7        3.84        2.98        0.04 o
   0   6   7       11.63       11.23        0.07 o
   1   6   7        6.92        8.09        0.05 o
   2   6   7        4.37        4.64        0.04 o
   3   6   7        2.02        1.64        0.03 o
   4   6   7       17.14       19.00        0.08 o
   5   6   7        3.24        3.67        0.04 o
   6   6   7        0.28        0.25        0.02 o
   7   6   7        1.44        1.45        0.05 o
   8   6   7        1.82        1.69        0.05 o
   9   6   7        2.28        2.01        0.06 o
  10   6   7        3.96        3.80        0.08 o
  11   6   7        0.98        0.95        0.07 o
 -12   7   7        0.55        0.53        0.12 o
 -11   7   7        2.31        2.52        0.09 o
 -10   7   7       -0.01        0.01        0.01 <
  -9   7   7        7.08        7.31        0.11 o
  -8   7   7        2.89        2.82        0.07 o
  -7   7   7        5.66        5.89        0.10 o
  -6   7   7        5.24        4.91        0.09 o
  -5   7   7        3.20        3.07        0.04 o
  -4   7   7        6.92        7.09        0.05 o
  -3   7   7        2.76        2.92        0.03 o
  -2   7   7        1.28        1.59        0.02 o
  -1   7   7        0.96        0.54        0.04 o
   0   7   7       11.83       12.68        0.07 o
   1   7   7        1.72        2.04        0.03 o
   2   7   7        2.34        2.06        0.03 o
   3   7   7       12.53       12.66        0.14 o
   4   7   7        0.62        0.54        0.04 o
   5   7   7        4.84        4.89        0.09 o
   6   7   7       10.50       11.06        0.13 o
   7   7   7        1.32        0.98        0.05 o
   8   7   7        1.49        1.38        0.05 o
   9   7   7        0.04        0.06        0.02 o
  10   7   7        0.62        0.54        0.07 o
 -11   8   7        2.79        2.87        0.10 o
 -10   8   7        0.08        0.10        0.02 o
  -9   8   7        0.16        0.12        0.02 o
  -8   8   7        0.49        0.43        0.05 o
  -7   8   7       11.02       11.06        0.13 o
  -6   8   7        0.14        0.11        0.02 o
  -5   8   7        4.16        4.01        0.04 o
  -4   8   7        0.23        0.18        0.02 o
  -3   8   7        1.80        1.78        0.03 o
  -2   8   7       20.07       19.94        0.18 o
  -1   8   7        2.10        2.05        0.03 o
   0   8   7        3.28        3.93        0.04 o
   1   8   7       13.25       16.40        0.15 o
   2   8   7       16.73       17.20        0.16 o
   3   8   7        2.53        2.90        0.06 o
   4   8   7        0.02        0.00        0.01 o
   5   8   7        2.59        3.12        0.06 o
   6   8   7        3.35        3.33        0.07 o
   7   8   7        3.31        3.22        0.07 o
   8   8   7        5.38        5.44        0.09 o
   9   8   7        0.04        0.06        0.01 o
 -10   9   7        2.02        1.96        0.09 o
  -9   9   7        3.10        2.67        0.07 o
  -8   9   7        0.86        0.82        0.09 o
  -7   9   7        0.44        0.46        0.04 o
  -6   9   7        1.19        1.39        0.04 o
  -5   9   7        8.64        8.81        0.12 o
  -4   9   7        0.07        0.04        0.01 o
  -3   9   7        0.04        0.07        0.01 o
  -2   9   7        5.81        5.52        0.10 o
  -1   9   7       14.98       15.44        0.15 o
   0   9   7        0.16        0.18        0.01 o
   1   9   7        0.42        0.63        0.04 o
   2   9   7        0.00        0.01        0.01 <
   3   9   7       11.09       11.29        0.13 o
   4   9   7       13.10       13.26        0.22 o
   5   9   7        0.16        0.04        0.03 o
   6   9   7        0.07        0.18        0.02 o
   7   9   7        1.46        1.21        0.07 o
   8   9   7        0.29        0.21        0.04 o
  -8  10   7        0.27        0.26        0.04 o
  -7  10   7        0.41        0.50        0.06 o
  -6  10   7        1.64        1.57        0.05 o
  -5  10   7        4.45        4.23        0.08 o
  -4  10   7       12.18       12.36        0.14 o
  -3  10   7        3.53        3.55        0.08 o
  -2  10   7        8.12        7.80        0.11 o
  -1  10   7        0.46        0.55        0.05 o
   0  10   7        3.42        3.64        0.07 o
   1  10   7        0.42        0.54        0.04 o
   2  10   7        0.45        0.34        0.05 o
   3  10   7       -0.02        0.01        0.01 <
   4  10   7        0.02        0.07        0.01 o
   5  10   7        0.07        0.09        0.02 o
   6  10   7       -0.04        0.00        0.02 <
  -6  11   7        0.03        0.04        0.01 o
  -5  11   7        0.67        0.51        0.09 o
  -4  11   7       -0.02        0.04        0.01 <
  -3  11   7        1.88        1.70        0.05 o
  -2  11   7        1.35        1.28        0.05 o
  -1  11   7        0.01        0.00        0.01 o
   0  11   7        0.21        0.28        0.03 o
   1  11   7        8.76        7.89        0.18 o
   2  11   7        3.69        3.46        0.08 o
   3  11   7        2.37        2.04        0.06 o
   4  11   7        1.19        1.29        0.07 o
 -14   0   8        7.95        7.40        0.17 o
 -12   0   8        4.45        4.80        0.08 o
 -10   0   8        0.18        0.02        0.02 o
  -8   0   8        2.13        2.11        0.03 o
  -6   0   8       16.24       18.94        0.16 o
  -4   0   8      111.51       96.69        0.84 o
  -2   0   8        4.84        6.00        0.04 o
   0   0   8        0.61        0.67        0.03 o
   2   0   8       26.52       28.33        0.21 o
   4   0   8        5.38        5.46        0.05 o
   6   0   8       13.25       14.66        0.15 o
   8   0   8        2.04        2.06        0.06 o
  10   0   8       21.62       22.42        0.28 o
  12   0   8        5.02        4.77        0.13 o
 -14   1   8        3.84        3.50        0.08 o
 -13   1   8       10.30        8.88        0.13 o
 -12   1   8        2.25        2.15        0.06 o
 -11   1   8        1.54        1.59        0.05 o
 -10   1   8        0.08        0.14        0.01 o
  -9   1   8        1.49        2.50        0.02 o
  -8   1   8       33.87       34.97        0.23 o
  -7   1   8        4.71        4.60        0.04 o
  -6   1   8        5.62        4.97        0.05 o
  -5   1   8        2.19        2.23        0.03 o
  -4   1   8       35.28       34.35        0.12 o
  -3   1   8       22.28       20.43        0.09 o
  -2   1   8        1.17        1.14        0.02 o
  -1   1   8       24.21       21.24        0.10 o
   0   1   8        0.30        0.17        0.01 o
   1   1   8       22.66       21.18        0.10 o
   2   1   8        1.61        1.08        0.03 o
   3   1   8       16.16       12.90        0.08 o
   4   1   8        0.45        0.50        0.02 o
   5   1   8        0.61        0.71        0.03 o
   6   1   8       15.68       17.58        0.08 o
   7   1   8        0.03        0.00        0.01 o
   8   1   8       13.62       13.45        0.07 o
   9   1   8        0.83        0.99        0.06 o
  10   1   8        2.31        2.30        0.06 o
  11   1   8        4.37        4.05        0.08 o
  12   1   8       -0.04        0.00        0.01 <
 -14   2   8        0.92        1.01        0.13 o
 -13   2   8        1.80        2.05        0.08 o
 -12   2   8        4.58        4.42        0.09 o
 -11   2   8        1.39        1.22        0.05 o
 -10   2   8        3.24        4.11        0.04 o
  -9   2   8        3.20        3.80        0.04 o
  -8   2   8        0.04        0.00        0.01 o
  -7   2   8        1.23        1.38        0.02 o
  -6   2   8        6.05        5.03        0.05 o
  -5   2   8       11.42       12.64        0.07 o
  -4   2   8        7.02        6.98        0.05 o
  -3   2   8      153.51      137.90        0.74 o
  -2   2   8        6.81        6.15        0.05 o
  -1   2   8       13.32       11.42        0.07 o
   0   2   8        2.66        2.95        0.03 o
   1   2   8       10.76       10.54        0.07 o
   2   2   8       82.08       75.17        0.36 o
   3   2   8       14.82       13.97        0.08 o
   4   2   8       20.07       21.36        0.09 o
   5   2   8        8.35        9.17        0.06 o
   6   2   8        3.42        3.64        0.04 o
   7   2   8       14.67       16.41        0.08 o
   8   2   8        6.30        6.62        0.05 o
   9   2   8        2.40        2.33        0.03 o
  10   2   8        0.01        0.02        0.01 o
  11   2   8        0.30        0.27        0.03 o
  12   2   8        0.00        0.08        0.01 o
 -14   3   8        1.19        1.39        0.07 o
 -13   3   8        1.88        1.92        0.05 o
 -12   3   8        3.39        3.05        0.07 o
 -11   3   8        0.76        0.77        0.05 o
 -10   3   8        4.54        4.78        0.09 o
  -9   3   8        4.49        4.27        0.08 o
  -8   3   8       16.48       17.21        0.16 o
  -7   3   8       22.66       23.36        0.19 o
  -6   3   8       31.70       31.00        0.23 o
  -5   3   8        3.42        2.61        0.04 o
  -4   3   8        8.12        7.46        0.06 o
  -3   3   8        0.59        0.47        0.02 o
  -2   3   8       60.68       56.21        0.31 o
  -1   3   8      167.18      152.29        0.78 o
   0   3   8        0.28        0.06        0.01 o
   1   3   8        0.94        0.93        0.03 o
   2   3   8        9.80        7.76        0.06 o
   3   3   8        2.19        2.54        0.03 o
   4   3   8       46.24       44.12        0.27 o
   5   3   8        4.45        4.24        0.04 o
   6   3   8        0.53        0.36        0.03 o
   7   3   8        2.46        2.75        0.03 o
   8   3   8        0.10        0.20        0.01 o
   9   3   8        4.12        4.35        0.04 o
  10   3   8        1.46        1.32        0.05 o
  11   3   8        4.62        4.26        0.09 o
  12   3   8        0.03        0.00        0.01 o
 -14   4   8        2.50        2.57        0.06 o
 -13   4   8        1.61        1.46        0.08 o
 -12   4   8       -0.01        0.02        0.01 <
 -11   4   8        0.52        0.55        0.05 o
 -10   4   8        1.17        1.29        0.04 o
  -9   4   8        0.01        0.01        0.01 o
  -8   4   8        0.00        0.05        0.01 <
  -7   4   8        2.82        2.52        0.07 o
  -6   4   8        4.62        5.44        0.04 o
  -5   4   8        0.19        0.21        0.01 o
  -4   4   8        0.81        0.66        0.03 o
  -3   4   8        0.38        0.33        0.01 o
  -2   4   8        2.69        2.79        0.03 o
  -1   4   8        0.14        0.25        0.01 o
   0   4   8        8.35        8.69        0.06 o
   1   4   8       19.89       19.27        0.09 o
   2   4   8        0.79        0.58        0.03 o
   3   4   8        0.86        0.79        0.04 o
   4   4   8        0.35        0.16        0.02 o
   5   4   8       24.30       25.79        0.20 o
   6   4   8        4.20        4.54        0.04 o
   7   4   8        2.79        2.79        0.03 o
   8   4   8        2.07        1.91        0.03 o
   9   4   8        0.61        0.57        0.05 o
  10   4   8        0.04        0.03        0.01 o
  11   4   8        0.07        0.05        0.01 o
  12   4   8        0.12        0.12        0.02 o
 -13   5   8        1.00        0.95        0.05 o
 -12   5   8        4.62        4.05        0.09 o
 -11   5   8        0.30        0.25        0.04 o
 -10   5   8       -0.01        0.03        0.01 <
  -9   5   8        2.19        2.47        0.06 o
  -8   5   8       26.63       29.20        0.31 o
  -7   5   8       11.90       12.66        0.14 o
  -6   5   8       53.14       52.43        0.44 o
  -5   5   8        0.12        0.19        0.01 o
  -4   5   8        2.13        2.29        0.03 o
  -3   5   8        4.75        4.52        0.04 o
  -2   5   8       31.81       29.49        0.11 o
  -1   5   8        4.80        5.04        0.04 o
   0   5   8        6.40        6.10        0.05 o
   1   5   8        8.94        8.53        0.06 o
   2   5   8       23.52       20.95        0.10 o
   3   5   8       65.93       66.29        0.32 o
   4   5   8        6.55        6.36        0.05 o
   5   5   8       -0.01        0.00        0.01 <
   6   5   8        0.85        1.21        0.04 o
   7   5   8        0.76        0.73        0.05 o
   8   5   8        0.35        0.38        0.03 o
   9   5   8        0.00        0.01        0.01 o
  10   5   8        0.83        0.68        0.08 o
  11   5   8        0.53        0.64        0.06 o
 -12   6   8        0.74        0.71        0.09 o
 -11   6   8        0.04        0.05        0.02 o
 -10   6   8        0.12        0.05        0.02 o
  -9   6   8       -0.03        0.00        0.01 <
  -8   6   8        6.97        7.33        0.11 o
  -7   6   8        0.08        0.13        0.01 o
  -6   6   8        8.12        8.09        0.11 o
  -5   6   8       14.14       14.23        0.15 o
  -4   6   8       17.89       17.84        0.17 o
  -3   6   8        0.27        0.18        0.01 o
  -2   6   8       18.49       17.04        0.09 o
  -1   6   8        7.45        7.78        0.05 o
   0   6   8        2.62        1.80        0.03 o
   1   6   8       27.46       28.71        0.21 o
   2   6   8        5.11        4.27        0.05 o
   3   6   8        0.01        0.00        0.01 o
   4   6   8        3.39        3.22        0.04 o
   5   6   8        4.08        4.18        0.04 o
   6   6   8        0.40        0.23        0.03 o
   7   6   8        2.02        1.75        0.03 o
   8   6   8       16.32       15.75        0.16 o
   9   6   8        8.82        8.01        0.12 o
  10   6   8        0.04        0.04        0.01 o
  11   6   8        0.79        0.66        0.18 o
 -12   7   8        0.25        0.43        0.07 o
 -11   7   8        0.01        0.05        0.01 o
 -10   7   8       10.56       10.17        0.13 o
  -9   7   8        2.86        3.28        0.07 o
  -8   7   8        0.27        0.38        0.03 o
  -7   7   8       13.40       13.88        0.15 o
  -6   7   8        4.45        4.77        0.08 o
  -5   7   8       16.56       16.66        0.16 o
  -4   7   8        3.20        2.95        0.04 o
  -3   7   8        5.71        5.95        0.05 o
  -2   7   8        4.00        3.70        0.04 o
  -1   7   8       16.97       16.32        0.08 o
   0   7   8        5.02        5.15        0.04 o
   1   7   8        0.52        0.55        0.03 o
   2   7   8        2.46        1.88        0.03 o
   3   7   8        5.57        5.24        0.09 o
   4   7   8        0.00        0.00        0.01 <
   5   7   8        0.10        0.05        0.01 o
   6   7   8        0.62        0.73        0.05 o
   7   7   8        1.25        1.50        0.04 o
   8   7   8        2.02        2.03        0.06 o
   9   7   8        0.42        0.49        0.05 o
  10   7   8        0.24        0.15        0.04 o
 -11   8   8        0.72        0.72        0.08 o
 -10   8   8        1.77        1.83        0.08 o
  -9   8   8       -0.01        0.01        0.01 <
  -8   8   8        0.38        0.54        0.04 o
  -7   8   8        1.59        1.55        0.05 o
  -6   8   8        2.19        2.61        0.06 o
  -5   8   8        0.11        0.15        0.01 o
  -4   8   8        1.61        1.75        0.05 o
  -3   8   8       21.25       21.85        0.18 o
  -2   8   8        1.32        1.31        0.02 o
  -1   8   8        0.01        0.04        0.01 o
   0   8   8        1.02        1.02        0.04 o
   1   8   8        1.12        1.12        0.04 o
   2   8   8        0.44        0.43        0.05 o
   3   8   8        4.97        4.79        0.09 o
   4   8   8        0.96        0.91        0.07 o
   5   8   8       -0.03        0.01        0.01 <
   6   8   8        0.64        0.54        0.06 o
   7   8   8        3.65        3.84        0.08 o
   8   8   8        1.00        0.95        0.07 o
   9   8   8        3.24        3.00        0.07 o
  -9   9   8        0.64        0.59        0.07 o
  -8   9   8        0.67        0.64        0.07 o
  -7   9   8        0.01        0.01        0.01 o
  -6   9   8        0.46        0.55        0.05 o
  -5   9   8       -0.02        0.00        0.01 <
  -4   9   8        2.25        2.61        0.06 o
  -3   9   8        1.74        1.63        0.05 o
  -2   9   8        2.19        2.21        0.06 o
  -1   9   8        0.66        0.69        0.05 o
   0   9   8        0.23        0.17        0.02 o
   1   9   8        1.88        2.09        0.05 o
   2   9   8        4.54        4.22        0.09 o
   3   9   8        0.00        0.02        0.01 o
   4   9   8        1.32        1.32        0.07 o
   5   9   8        0.12        0.10        0.03 o
   6   9   8        0.01        0.02        0.01 o
   7   9   8        3.50        2.89        0.11 o
   8   9   8        0.07        0.01        0.02 o
  -8  10   8        0.10        0.09        0.02 o
  -7  10   8       -0.02        0.01        0.01 <
  -6  10   8        2.04        1.74        0.06 o
  -5  10   8        4.20        4.32        0.08 o
  -4  10   8        1.28        1.25        0.05 o
  -3  10   8       14.90       14.40        0.23 o
  -2  10   8        1.82        1.74        0.05 o
  -1  10   8        3.61        3.80        0.08 o
   0  10   8        4.54        3.91        0.09 o
   1  10   8        0.83        0.75        0.08 o
   2  10   8        1.39        1.45        0.05 o
   3  10   8        0.34        0.37        0.04 o
   4  10   8        0.03        0.06        0.01 o
   5  10   8        0.26        0.13        0.04 o
   6  10   8        0.08        0.01        0.03 o
  -6  11   8        1.39        1.37        0.07 o
  -5  11   8        0.50        0.52        0.07 o
  -4  11   8        0.45        0.36        0.06 o
  -3  11   8        0.16        0.04        0.03 o
  -2  11   8        3.57        3.44        0.08 o
  -1  11   8        0.22        0.30        0.03 o
   0  11   8        0.03        0.02        0.01 o
   1  11   8        1.19        1.21        0.07 o
   2  11   8        0.45        0.54        0.06 o
   3  11   8        3.80        4.02        0.08 o
   4  11   8        1.93        1.62        0.08 o
 -13   0   9        1.17        1.19        0.06 o
 -11   0   9        0.86        1.11        0.09 o
  -9   0   9       30.03       30.93        0.22 o
  -7   0   9        2.92        2.93        0.03 o
  -5   0   9        0.02        0.04        0.01 o
  -3   0   9        6.00        5.45        0.05 o
  -1   0   9       38.81       37.18        0.25 o
   1   0   9        8.29        9.40        0.06 o
   3   0   9       18.06       14.75        0.17 o
   5   0   9       16.32       15.07        0.16 o
   7   0   9        2.89        3.08        0.03 o
   9   0   9       33.06       34.17        0.34 o
  11   0   9        0.12        0.18        0.02 o
 -14   1   9        1.54        1.54        0.07 o
 -13   1   9        0.24        0.20        0.03 o
 -12   1   9        0.58        0.47        0.05 o
 -11   1   9        3.88        3.80        0.04 o
 -10   1   9       29.48       30.12        0.22 o
  -9   1   9        7.13        7.86        0.05 o
  -8   1   9      122.54      124.68        0.66 o
  -7   1   9        1.19        1.37        0.02 o
  -6   1   9       17.31       18.40        0.08 o
  -5   1   9        8.94        8.48        0.06 o
  -4   1   9        4.45        3.86        0.04 o
  -3   1   9       16.65       16.51        0.08 o
  -2   1   9       37.95       34.27        0.12 o
  -1   1   9       18.66       16.69        0.09 o
   0   1   9       49.84       46.11        0.28 o
   1   1   9        3.92        3.62        0.04 o
   2   1   9       10.24        8.42        0.06 o
   3   1   9       42.77       38.98        0.26 o
   4   1   9       37.58       33.43        0.25 o
   5   1   9        1.74        2.00        0.03 o
   6   1   9        0.40        0.59        0.02 o
   7   1   9        6.92        7.86        0.05 o
   8   1   9        0.81        1.03        0.04 o
   9   1   9        3.28        3.26        0.07 o
  10   1   9       12.18       12.14        0.14 o
  11   1   9        2.37        2.15        0.06 o
  12   1   9        0.30        0.16        0.04 o
 -14   2   9       14.21       12.37        0.23 o
 -13   2   9        0.34        0.35        0.05 o
 -12   2   9        0.35        0.46        0.04 o
 -11   2   9        1.06        1.02        0.04 o
 -10   2   9        4.58        4.64        0.04 o
  -9   2   9        2.28        2.54        0.03 o
  -8   2   9       20.25       22.31        0.09 o
  -7   2   9        0.02        0.02        0.01 o
  -6   2   9        2.40        2.54        0.03 o
  -5   2   9       35.16       30.49        0.12 o
  -4   2   9       37.82       34.87        0.12 o
  -3   2   9       48.72       42.85        0.28 o
  -2   2   9        0.83        0.72        0.02 o
  -1   2   9        0.25        0.28        0.01 o
   0   2   9        3.13        3.57        0.04 o
   1   2   9       11.83       10.10        0.07 o
   2   2   9        3.35        3.64        0.04 o
   3   2   9        2.96        2.86        0.03 o
   4   2   9        9.49        9.23        0.06 o
   5   2   9       35.28       36.57        0.24 o
   6   2   9        3.65        4.01        0.04 o
   7   2   9        8.53        8.09        0.06 o
   8   2   9        0.59        0.76        0.04 o
   9   2   9        6.55        6.32        0.05 o
  10   2   9        2.25        2.30        0.06 o
  11   2   9        0.69        0.69        0.06 o
  12   2   9        0.16        0.14        0.03 o
 -14   3   9       10.76        9.54        0.13 o
 -13   3   9        0.02        0.03        0.01 o
 -12   3   9        0.88        0.73        0.07 o
 -11   3   9        0.64        0.58        0.04 o
 -10   3   9        0.53        0.46        0.04 o
  -9   3   9        1.72        2.09        0.03 o
  -8   3   9        0.22        0.23        0.02 o
  -7   3   9        4.54        3.96        0.04 o
  -6   3   9       12.04       12.32        0.07 o
  -5   3   9       95.06       91.38        0.39 o
  -4   3   9       31.47       31.22        0.11 o
  -3   3   9        0.04        0.01        0.01 o
  -2   3   9        9.73        7.99        0.06 o
  -1   3   9        0.38        0.36        0.01 o
   0   3   9        2.76        2.13        0.03 o
   1   3   9       86.12       85.68        0.37 o
   2   3   9        1.39        1.01        0.02 o
   3   3   9       74.48       72.57        0.35 o
   4   3   9        0.23        0.30        0.01 o
   5   3   9       20.70       23.11        0.18 o
   6   3   9        0.03        0.03        0.01 o
   7   3   9        3.10        3.30        0.04 o
   8   3   9        0.27        0.37        0.02 o
   9   3   9        4.71        4.65        0.04 o
  10   3   9        1.49        1.57        0.05 o
  11   3   9        5.76        5.92        0.10 o
  12   3   9        0.17        0.22        0.03 o
 -13   4   9        0.10        0.03        0.02 o
 -12   4   9       17.89       17.67        0.25 o
 -11   4   9        1.17        1.18        0.04 o
 -10   4   9        2.13        2.24        0.06 o
  -9   4   9       14.82       16.28        0.15 o
  -8   4   9        4.67        4.49        0.09 o
  -7   4   9       13.25       14.19        0.15 o
  -6   4   9        1.19        1.06        0.02 o
  -5   4   9        8.82        7.78        0.06 o
  -4   4   9       35.28       35.51        0.24 o
  -3   4   9       10.69        8.91        0.07 o
  -2   4   9       11.76       12.98        0.07 o
  -1   4   9       25.00       25.43        0.10 o
   0   4   9        0.14        0.06        0.01 o
   1   4   9        2.96        2.28        0.03 o
   2   4   9       15.60       17.25        0.08 o
   3   4   9       18.58       18.88        0.09 o
   4   4   9        0.02        0.01        0.01 o
   5   4   9       31.25       30.57        0.22 o
   6   4   9        5.57        5.63        0.05 o
   7   4   9        0.37        0.31        0.03 o
   8   4   9        1.69        1.64        0.03 o
   9   4   9        2.25        2.32        0.06 o
  10   4   9        5.11        5.04        0.09 o
  11   4   9        0.66        0.77        0.06 o
 -13   5   9        0.41        0.39        0.07 o
 -12   5   9        2.96        3.12        0.07 o
 -11   5   9        0.06        0.06        0.01 o
 -10   5   9        1.99        1.93        0.06 o
  -9   5   9        1.46        1.46        0.05 o
  -8   5   9       19.98       21.63        0.18 o
  -7   5   9       50.13       51.76        0.42 o
  -6   5   9        2.13        2.42        0.03 o
  -5   5   9       12.32       12.29        0.07 o
  -4   5   9        0.37        0.64        0.02 o
  -3   5   9        1.80        1.98        0.03 o
  -2   5   9       29.48       28.95        0.22 o
  -1   5   9        2.89        2.10        0.03 o
   0   5   9        2.34        1.86        0.03 o
   1   5   9       37.33       38.92        0.24 o
   2   5   9       11.90       11.12        0.07 o
   3   5   9       46.38       45.88        0.27 o
   4   5   9        0.96        0.60        0.04 o
   5   5   9       26.42       28.16        0.21 o
   6   5   9        0.04        0.05        0.01 o
   7   5   9       17.81       18.33        0.17 o
   8   5   9        0.11        0.11        0.01 o
   9   5   9        1.90        1.93        0.06 o
  10   5   9        1.51        1.57        0.05 o
  11   5   9        0.28        0.20        0.04 o
 -12   6   9       22.09       20.84        0.28 o
 -11   6   9        0.00        0.05        0.01 <
 -10   6   9        0.20        0.20        0.03 o
  -9   6   9        1.23        1.38        0.04 o
  -8   6   9        0.56        0.67        0.05 o
  -7   6   9       20.98       21.13        0.18 o
  -6   6   9        6.20        5.82        0.10 o
  -5   6   9       35.76       38.39        0.24 o
  -4   6   9       13.91       13.47        0.15 o
  -3   6   9       18.84       20.48        0.17 o
  -2   6   9        6.40        6.56        0.05 o
  -1   6   9        0.66        0.91        0.03 o
   0   6   9       19.27       19.27        0.09 o
   1   6   9       24.50       27.22        0.20 o
   2   6   9        6.50        6.96        0.05 o
   3   6   9        0.71        0.90        0.04 o
   4   6   9        0.92        0.95        0.05 o
   5   6   9       32.04       34.81        0.23 o
   6   6   9        0.12        0.14        0.01 o
   7   6   9        2.10        1.99        0.06 o
   8   6   9        0.76        0.52        0.06 o
   9   6   9        3.88        3.85        0.08 o
  10   6   9        3.42        2.80        0.07 o
 -12   7   9        3.50        2.91        0.15 o
 -11   7   9        0.38        0.27        0.06 o
 -10   7   9        1.37        1.27        0.05 o
  -9   7   9        2.99        3.11        0.07 o
  -8   7   9       15.52       16.61        0.16 o
  -7   7   9       13.76       14.57        0.15 o
  -6   7   9       14.67       15.78        0.15 o
  -5   7   9       22.47       24.36        0.19 o
  -4   7   9        7.45        7.99        0.11 o
  -3   7   9        3.80        3.59        0.04 o
  -2   7   9        1.64        1.61        0.03 o
  -1   7   9        8.29        8.63        0.06 o
   0   7   9        1.88        2.15        0.03 o
   1   7   9        2.02        1.67        0.03 o
   2   7   9        9.61        9.24        0.12 o
   3   7   9        0.26        0.20        0.02 o
   4   7   9        5.86        6.57        0.05 o
   5   7   9        4.20        4.36        0.08 o
   6   7   9        0.92        0.86        0.07 o
   7   7   9        0.42        0.47        0.04 o
   8   7   9        0.41        0.46        0.05 o
   9   7   9        0.69        0.45        0.08 o
 -11   8   9        0.29        0.29        0.04 o
 -10   8   9        6.20        5.32        0.10 o
  -9   8   9        0.03        0.04        0.01 o
  -8   8   9        2.50        2.77        0.06 o
  -7   8   9        0.42        0.37        0.05 o
  -6   8   9       15.52       15.56        0.24 o
  -5   8   9        0.35        0.23        0.03 o
  -4   8   9        7.73        7.66        0.11 o
  -3   8   9        0.26        0.23        0.02 o
  -2   8   9        1.30        1.06        0.02 o
  -1   8   9        0.35        0.24        0.03 o
   0   8   9        1.12        0.96        0.04 o
   1   8   9        1.19        1.13        0.04 o
   2   8   9       24.50       25.43        0.30 o
   3   8   9        2.50        2.43        0.06 o
   4   8   9        0.22        0.20        0.03 o
   5   8   9        0.40        0.50        0.04 o
   6   8   9        2.19        1.98        0.06 o
   7   8   9        0.05        0.03        0.02 o
   8   8   9        9.24        8.26        0.18 o
  -9   9   9        1.25        1.39        0.04 o
  -8   9   9        0.55        0.58        0.06 o
  -7   9   9        4.00        4.35        0.08 o
  -6   9   9        0.37        0.46        0.04 o
  -5   9   9        1.14        1.25        0.06 o
  -4   9   9        3.20        2.83        0.07 o
  -3   9   9        0.04        0.05        0.01 o
  -2   9   9        0.07        0.06        0.01 o
  -1   9   9       -0.01        0.00        0.01 <
   0   9   9        0.62        0.74        0.04 o
   1   9   9        3.53        3.87        0.08 o
   2   9   9        0.21        0.34        0.03 o
   3   9   9        0.79        0.70        0.07 o
   4   9   9        2.13        2.09        0.09 o
   5   9   9        4.84        4.54        0.13 o
   6   9   9        2.37        1.81        0.09 o
   7   9   9        2.28        1.92        0.12 o
  -8  10   9        0.37        0.24        0.06 o
  -7  10   9        0.07        0.08        0.02 o
  -6  10   9        1.42        1.52        0.07 o
  -5  10   9        1.69        1.60        0.08 o
  -4  10   9        5.57        5.33        0.09 o
  -3  10   9        9.55        9.57        0.12 o
  -2  10   9        1.90        1.63        0.06 o
  -1  10   9        0.67        0.66        0.06 o
   0  10   9        0.83        0.80        0.08 o
   1  10   9        0.01        0.02        0.01 o
   2  10   9        2.34        2.38        0.06 o
   3  10   9        0.06        0.12        0.01 o
   4  10   9        0.16        0.13        0.04 o
   5  10   9        0.38        0.39        0.06 o
  -5  11   9        0.76        0.81        0.11 o
  -4  11   9        1.06        1.13        0.06 o
  -3  11   9        0.02        0.00        0.01 o
  -2  11   9        0.59        0.44        0.07 o
  -1  11   9        1.00        0.79        0.09 o
   0  11   9        0.71        0.92        0.09 o
   1  11   9        0.49        0.69        0.08 o
   2  11   9        0.30        0.34        0.05 o
   3  11   9        0.53        0.44        0.07 o
 -14   0  10        6.35        5.82        0.15 o
 -12   0  10        0.05        0.01        0.02 o
 -10   0  10        3.65        3.34        0.08 o
  -8   0  10       45.83       47.06        0.41 o
  -6   0  10       12.11       12.90        0.14 o
  -4   0  10       25.91       24.36        0.20 o
  -2   0  10      146.17      137.07        0.97 o
   0   0  10       19.80       18.19        0.18 o
   2   0  10      126.79      121.67        0.90 o
   4   0  10        0.32        0.48        0.03 o
   6   0  10        0.05        0.09        0.01 o
   8   0  10        0.36        0.45        0.03 o
  10   0  10       20.98       19.98        0.27 o
  12   0  10        0.52        0.54        0.08 o
 -14   1  10        3.57        3.51        0.11 o
 -13   1  10        0.29        0.25        0.05 o
 -12   1  10        0.06        0.11        0.01 o
 -11   1  10        2.59        2.42        0.06 o
 -10   1  10        6.71        7.30        0.10 o
  -9   1  10       68.72       71.73        0.50 o
  -8   1  10       56.70       60.46        0.30 o
  -7   1  10       34.46       37.18        0.23 o
  -6   1  10       26.73       27.32        0.21 o
  -5   1  10       10.24        8.25        0.06 o
  -4   1  10        8.41        7.55        0.06 o
  -3   1  10       32.60       28.58        0.11 o
  -2   1  10       53.14       50.05        0.29 o
  -1   1  10        5.57        4.82        0.05 o
   0   1  10        1.14        0.79        0.02 o
   1   1  10       39.56       38.47        0.13 o
   2   1  10       11.29       11.43        0.07 o
   3   1  10       15.68       14.38        0.08 o
   4   1  10       32.95       31.15        0.23 o
   5   1  10        3.61        3.64        0.04 o
   6   1  10       11.97       12.71        0.07 o
   7   1  10        7.84        9.09        0.06 o
   8   1  10        4.37        4.03        0.04 o
   9   1  10        0.04        0.00        0.01 o
  10   1  10        1.14        1.12        0.04 o
  11   1  10        0.83        0.66        0.07 o
  12   1  10        0.72        0.64        0.09 o
 -14   2  10       -0.02        0.03        0.01 <
 -13   2  10        0.40        0.38        0.06 o
 -12   2  10        7.84        7.59        0.11 o
 -11   2  10        4.45        4.23        0.08 o
 -10   2  10        0.14        0.23        0.01 o
  -9   2  10        0.37        0.25        0.02 o
  -8   2  10       46.38       47.75        0.27 o
  -7   2  10        3.72        4.09        0.04 o
  -6   2  10        2.31        2.36        0.03 o
  -5   2  10       21.81       21.03        0.09 o
  -4   2  10       30.14       28.65        0.11 o
  -3   2  10        3.39        3.35        0.04 o
  -2   2  10       39.44       37.33        0.25 o
  -1   2  10        9.30        8.58        0.06 o
   0   2  10        0.36        0.43        0.01 o
   1   2  10        4.54        3.72        0.04 o
   2   2  10        2.07        2.32        0.03 o
   3   2  10        0.40        0.27        0.02 o
   4   2  10        0.61        1.01        0.03 o
   5   2  10        7.90        8.17        0.06 o
   6   2  10        8.64        8.21        0.06 o
   7   2  10        6.55        6.86        0.05 o
   8   2  10       12.74       13.03        0.07 o
   9   2  10       18.66       19.93        0.17 o
  10   2  10        0.12        0.07        0.02 o
  11   2  10        0.48        0.45        0.04 o
  12   2  10       -0.02        0.01        0.01 <
 -14   3  10        0.61        0.42        0.09 o
 -13   3  10        3.53        2.89        0.08 o
 -12   3  10        0.53        0.55        0.05 o
 -11   3  10        4.84        4.70        0.04 o
 -10   3  10        0.01        0.02        0.01 o
  -9   3  10        4.20        4.51        0.04 o
  -8   3  10      130.87      136.99        0.92 o
  -7   3  10       13.69       14.69        0.15 o
  -6   3  10       12.60       13.25        0.07 o
  -5   3  10        1.39        1.49        0.02 o
  -4   3  10        6.71        6.53        0.05 o
  -3   3  10        8.01        7.01        0.06 o
  -2   3  10        5.29        3.85        0.05 o
  -1   3  10       16.81       18.84        0.08 o
   0   3  10       21.07       20.33        0.09 o
   1   3  10       48.16       50.93        0.28 o
   2   3  10       12.60       14.05        0.07 o
   3   3  10        0.29        0.15        0.02 o
   4   3  10        4.67        6.00        0.04 o
   5   3  10        0.00        0.00        0.01 <
   6   3  10        4.62        5.26        0.04 o
   7   3  10       11.42       11.55        0.14 o
   8   3  10        5.62        5.61        0.05 o
   9   3  10        0.06        0.06        0.01 o
  10   3  10        8.24        8.55        0.11 o
  11   3  10        6.25        5.87        0.10 o
 -13   4  10        2.13        2.13        0.06 o
 -12   4  10        5.90        5.74        0.10 o
 -11   4  10        0.94        1.06        0.06 o
 -10   4  10        0.25        0.37        0.03 o
  -9   4  10        0.42        0.44        0.04 o
  -8   4  10       13.62       13.26        0.15 o
  -7   4  10        0.02        0.00        0.01 o
  -6   4  10        2.28        2.34        0.03 o
  -5   4  10        4.71        4.93        0.04 o
  -4   4  10       36.84       34.34        0.24 o
  -3   4  10        5.62        5.84        0.05 o
  -2   4  10        3.42        3.63        0.04 o
  -1   4  10        3.84        4.55        0.04 o
   0   4  10        1.28        1.47        0.02 o
   1   4  10        0.69        0.50        0.03 o
   2   4  10        1.35        1.83        0.02 o
   3   4  10       66.10       67.53        0.33 o
   4   4  10        5.81        5.90        0.05 o
   5   4  10       35.88       37.53        0.24 o
   6   4  10        0.05        0.03        0.01 o
   7   4  10        9.18        9.79        0.12 o
   8   4  10        0.20        0.15        0.02 o
   9   4  10        2.19        2.20        0.06 o
  10   4  10        6.05        5.86        0.10 o
  11   4  10        1.64        1.49        0.08 o
 -13   5  10        1.96        2.27        0.08 o
 -12   5  10        0.03        0.00        0.01 o
 -11   5  10        0.31        0.32        0.03 o
 -10   5  10        6.60        7.34        0.10 o
  -9   5  10        2.72        2.76        0.07 o
  -8   5  10       21.34       22.38        0.18 o
  -7   5  10        6.40        6.70        0.10 o
  -6   5  10       30.47       29.37        0.22 o
  -5   5  10        2.79        3.35        0.03 o
  -4   5  10        8.76        9.05        0.06 o
  -3   5  10        2.66        2.75        0.03 o
  -2   5  10       14.98       14.37        0.08 o
  -1   5  10       11.70       10.99        0.07 o
   0   5  10        8.29        8.40        0.06 o
   1   5  10        0.09        0.06        0.01 o
   2   5  10       38.19       38.62        0.25 o
   3   5  10        1.44        2.13        0.02 o
   4   5  10       21.53       22.76        0.19 o
   5   5  10        4.24        4.52        0.04 o
   6   5  10        0.05        0.14        0.01 o
   7   5  10        0.01        0.00        0.01 o
   8   5  10        0.11        0.07        0.01 o
   9   5  10        2.72        2.80        0.07 o
  10   5  10        0.66        0.70        0.07 o
 -12   6  10        0.24        0.28        0.05 o
 -11   6  10        4.80        4.09        0.09 o
 -10   6  10        0.77        0.61        0.07 o
  -9   6  10        0.01        0.06        0.01 o
  -8   6  10        0.03        0.01        0.01 o
  -7   6  10        4.84        5.11        0.09 o
  -6   6  10        0.46        0.44        0.04 o
  -5   6  10        4.93        4.91        0.04 o
  -4   6  10        0.56        0.52        0.04 o
  -3   6  10        5.86        6.10        0.05 o
  -2   6  10        5.90        5.36        0.05 o
  -1   6  10        5.11        4.47        0.05 o
   0   6  10        4.24        4.00        0.04 o
   1   6  10        7.24        7.65        0.05 o
   2   6  10        6.10        7.04        0.10 o
   3   6  10        0.35        0.20        0.03 o
   4   6  10        2.92        2.83        0.03 o
   5   6  10        9.00        9.32        0.12 o
   6   6  10        0.24        0.25        0.03 o
   7   6  10        1.14        1.33        0.04 o
   8   6  10        2.34        2.28        0.06 o
   9   6  10        0.06        0.04        0.02 o
  10   6  10        2.50        2.30        0.06 o
 -11   7  10        0.44        0.40        0.05 o
 -10   7  10        7.90        7.54        0.11 o
  -9   7  10        5.43        5.38        0.09 o
  -8   7  10        0.28        0.32        0.03 o
  -7   7  10       13.99       14.61        0.15 o
  -6   7  10        0.85        0.74        0.08 o
  -5   7  10        1.74        1.96        0.05 o
  -4   7  10        4.37        4.65        0.08 o
  -3   7  10        0.00        0.01        0.01 o
  -2   7  10       14.06       14.56        0.15 o
  -1   7  10        7.08        5.87        0.05 o
   0   7  10        4.28        4.74        0.04 o
   1   7  10        0.42        0.56        0.03 o
   2   7  10        2.37        2.56        0.06 o
   3   7  10        0.09        0.24        0.01 o
   4   7  10        0.03        0.01        0.01 o
   5   7  10        7.73        7.65        0.11 o
   6   7  10        1.54        1.33        0.05 o
   7   7  10        0.20        0.13        0.03 o
   8   7  10        2.28        2.15        0.06 o
   9   7  10        0.07        0.10        0.02 o
 -10   8  10        3.35        3.19        0.07 o
  -9   8  10        0.00        0.00        0.01 <
  -8   8  10        0.07        0.12        0.01 o
  -7   8  10        1.72        1.79        0.05 o
  -6   8  10        7.45        7.55        0.11 o
  -5   8  10       20.61       20.42        0.18 o
  -4   8  10        2.82        2.65        0.07 o
  -3   8  10        1.23        1.22        0.04 o
  -2   8  10        0.02        0.01        0.01 o
  -1   8  10        0.04        0.11        0.01 o
   0   8  10        0.49        0.52        0.03 o
   1   8  10       10.89       11.80        0.13 o
   2   8  10        1.04        1.06        0.06 o
   3   8  10        0.00        0.06        0.02 <
   4   8  10        1.14        1.26        0.06 o
   5   8  10        0.50        0.68        0.06 o
   6   8  10        0.40        0.39        0.06 o
   7   8  10        1.96        1.77        0.06 o
   8   8  10        6.00        5.24        0.15 o
  -9   9  10        0.19        0.24        0.03 o
  -8   9  10        1.93        1.99        0.06 o
  -7   9  10        1.42        1.46        0.05 o
  -6   9  10        0.18        0.28        0.03 o
  -5   9  10        0.04        0.03        0.01 o
  -4   9  10        4.00        4.14        0.08 o
  -3   9  10        1.42        1.34        0.05 o
  -2   9  10        1.23        1.40        0.04 o
  -1   9  10        0.01        0.02        0.01 o
   0   9  10        5.06        5.40        0.04 o
   1   9  10        4.12        4.25        0.08 o
   2   9  10       -0.01        0.00        0.01 <
   3   9  10        0.00        0.02        0.01 <
   4   9  10        3.17        3.10        0.07 o
   5   9  10        3.61        3.33        0.08 o
   6   9  10        0.79        0.74        0.11 o
   7   9  10        1.30        1.37        0.09 o
  -7  10  10        1.59        1.60        0.08 o
  -6  10  10        0.02        0.01        0.02 o
  -5  10  10        0.18        0.15        0.03 o
  -4  10  10        2.43        2.26        0.06 o
  -3  10  10        0.66        0.61        0.08 o
  -2  10  10        1.54        1.53        0.05 o
  -1  10  10        1.23        1.05        0.04 o
   0  10  10        0.14        0.08        0.02 o
   1  10  10        3.53        3.32        0.08 o
   2  10  10        3.31        3.39        0.07 o
   3  10  10        0.04        0.06        0.01 o
   4  10  10        0.19        0.16        0.04 o
   5  10  10        0.17        0.09        0.03 o
  -5  11  10        0.12        0.05        0.03 o
  -4  11  10        0.12        0.05        0.02 o
  -3  11  10        0.71        0.70        0.07 o
  -2  11  10       -0.02        0.02        0.01 <
  -1  11  10        1.25        1.16        0.07 o
   0  11  10        2.34        2.24        0.12 o
   1  11  10        0.08        0.10        0.03 o
   2  11  10        2.37        2.28        0.06 o
 -13   0  11        0.03        0.07        0.01 o
 -11   0  11        8.94        9.11        0.18 o
  -9   0  11        0.98        0.82        0.07 o
  -7   0  11       19.71       22.97        0.18 o
  -5   0  11       29.48       26.63        0.22 o
  -3   0  11        1.46        1.51        0.02 o
  -1   0  11       37.45       35.54        0.24 o
   1   0  11        0.48        0.37        0.03 o
   3   0  11       19.62       19.71        0.18 o
   5   0  11        3.06        3.22        0.04 o
   7   0  11        0.11        0.12        0.01 o
   9   0  11       81.00       80.70        0.72 o
  11   0  11        1.69        1.86        0.08 o
 -14   1  11        1.64        1.42        0.08 o
 -13   1  11        4.37        3.84        0.08 o
 -12   1  11        4.37        3.87        0.08 o
 -11   1  11        0.44        0.48        0.04 o
 -10   1  11        3.96        3.54        0.04 o
  -9   1  11        0.18        0.11        0.01 o
  -8   1  11       19.54       20.49        0.09 o
  -7   1  11        4.00        3.66        0.04 o
  -6   1  11       11.02       11.26        0.07 o
  -5   1  11        0.16        0.00        0.01 o
  -4   1  11        0.66        0.28        0.02 o
  -3   1  11       50.13       45.83        0.28 o
  -2   1  11       14.98       13.70        0.08 o
  -1   1  11       36.72       35.63        0.12 o
   0   1  11        8.24        8.35        0.06 o
   1   1  11        7.62        8.14        0.06 o
   2   1  11        3.96        3.65        0.04 o
   3   1  11        4.28        3.94        0.04 o
   4   1  11       37.33       35.41        0.24 o
   5   1  11        1.08        0.84        0.04 o
   6   1  11        0.04        0.09        0.01 o
   7   1  11        5.24        5.37        0.05 o
   8   1  11        4.12        4.00        0.04 o
   9   1  11        0.15        0.12        0.02 o
  10   1  11       24.11       23.94        0.20 o
  11   1  11        0.72        0.58        0.07 o
 -14   2  11        0.06        0.02        0.02 o
 -13   2  11        1.32        1.37        0.05 o
 -12   2  11        6.92        6.65        0.11 o
 -11   2  11        1.04        1.33        0.06 o
 -10   2  11        0.10        0.19        0.01 o
  -9   2  11        1.88        2.03        0.03 o
  -8   2  11        0.46        0.51        0.03 o
  -7   2  11        3.31        3.66        0.04 o
  -6   2  11        0.02        0.09        0.01 o
  -5   2  11        0.61        1.00        0.02 o
  -4   2  11       18.75       17.84        0.09 o
  -3   2  11        8.35        7.33        0.06 o
  -2   2  11       45.29       42.31        0.27 o
  -1   2  11        8.18        8.30        0.06 o
   0   2  11       23.81       22.42        0.10 o
   1   2  11        3.72        3.58        0.04 o
   2   2  11        0.31        0.28        0.01 o
   3   2  11        0.00        0.01        0.01 o
   4   2  11        0.92        0.79        0.04 o
   5   2  11        0.03        0.00        0.01 o
   6   2  11        1.35        1.48        0.02 o
   7   2  11        0.25        0.17        0.02 o
   8   2  11        2.04        2.11        0.03 o
   9   2  11        3.31        3.03        0.07 o
  10   2  11       45.56       45.02        0.41 o
  11   2  11        1.39        1.22        0.05 o
 -14   3  11        0.38        0.37        0.06 o
 -13   3  11        2.89        2.46        0.07 o
 -12   3  11        0.98        0.90        0.07 o
 -11   3  11        1.19        1.26        0.04 o
 -10   3  11        0.04        0.07        0.01 o
  -9   3  11       18.92       19.90        0.17 o
  -8   3  11        6.00        6.85        0.05 o
  -7   3  11       31.36       33.56        0.22 o
  -6   3  11       73.62       72.59        0.51 o
  -5   3  11       25.40       24.80        0.20 o
  -4   3  11        0.15        0.10        0.01 o
  -3   3  11       26.52       24.57        0.10 o
  -2   3  11        4.62        4.20        0.04 o
  -1   3  11        0.15        0.17        0.01 o
   0   3  11        0.26        0.07        0.01 o
   1   3  11        0.09        0.03        0.01 o
   2   3  11        8.76        9.08        0.06 o
   3   3  11        1.14        1.63        0.02 o
   4   3  11        4.41        4.81        0.04 o
   5   3  11        0.08        0.05        0.01 o
   6   3  11        6.45        7.08        0.05 o
   7   3  11        1.12        1.04        0.04 o
   8   3  11        5.34        5.42        0.05 o
   9   3  11        0.59        0.54        0.05 o
  10   3  11        1.17        1.26        0.04 o
  11   3  11        5.24        4.66        0.09 o
 -13   4  11        4.04        3.94        0.08 o
 -12   4  11        0.00        0.00        0.01 o
 -11   4  11        0.72        0.81        0.05 o
 -10   4  11        0.01        0.00        0.01 o
  -9   4  11        1.74        1.71        0.03 o
  -8   4  11       16.73       15.53        0.16 o
  -7   4  11        0.22        0.30        0.02 o
  -6   4  11        0.38        0.38        0.02 o
  -5   4  11        1.23        1.55        0.02 o
  -4   4  11        0.05        0.00        0.01 o
  -3   4  11        9.36       10.53        0.06 o
  -2   4  11       19.01       19.10        0.09 o
  -1   4  11        0.14        0.16        0.01 o
   0   4  11        0.21        0.19        0.01 o
   1   4  11        2.96        3.24        0.03 o
   2   4  11       22.66       22.98        0.19 o
   3   4  11       29.16       28.49        0.22 o
   4   4  11        2.22        2.26        0.03 o
   5   4  11        1.14        1.50        0.02 o
   6   4  11        0.02        0.00        0.01 o
   7   4  11        0.01        0.07        0.01 o
   8   4  11        0.16        0.11        0.02 o
   9   4  11        0.25        0.22        0.03 o
  10   4  11        6.05        6.03        0.10 o
  11   4  11        2.25        1.90        0.09 o
 -13   5  11        0.25        0.29        0.05 o
 -12   5  11        0.18        0.11        0.02 o
 -11   5  11        0.14        0.19        0.02 o
 -10   5  11        0.22        0.27        0.02 o
  -9   5  11        0.18        0.26        0.02 o
  -8   5  11       19.27       21.06        0.18 o
  -7   5  11        0.34        0.35        0.03 o
  -6   5  11        0.18        0.12        0.02 o
  -5   5  11       12.67       14.21        0.14 o
  -4   5  11        1.51        2.42        0.02 o
  -3   5  11       11.83       13.42        0.07 o
  -2   5  11        1.42        1.12        0.02 o
  -1   5  11       12.39       12.98        0.07 o
   0   5  11        2.92        3.36        0.03 o
   1   5  11       16.16       15.14        0.16 o
   2   5  11       11.70       12.71        0.14 o
   3   5  11        0.09        0.11        0.01 o
   4   5  11        0.81        0.96        0.05 o
   5   5  11        1.74        1.45        0.03 o
   6   5  11        6.92        7.53        0.11 o
   7   5  11        1.00        1.00        0.03 o
   8   5  11        1.51        1.46        0.05 o
   9   5  11        1.69        1.70        0.05 o
  10   5  11        0.38        0.31        0.05 o
 -12   6  11        0.76        0.75        0.08 o
 -11   6  11        0.11        0.09        0.02 o
 -10   6  11        0.02        0.01        0.01 o
  -9   6  11        0.59        0.66        0.06 o
  -8   6  11        3.61        3.89        0.08 o
  -7   6  11        1.21        1.28        0.04 o
  -6   6  11        2.69        2.75        0.07 o
  -5   6  11        0.92        0.77        0.05 o
  -4   6  11        0.67        0.48        0.05 o
  -3   6  11        0.44        0.21        0.02 o
  -2   6  11       18.06       19.90        0.09 o
  -1   6  11        3.88        4.50        0.04 o
   0   6  11        2.86        3.15        0.03 o
   1   6  11        0.90        0.73        0.05 o
   2   6  11        0.59        0.57        0.04 o
   3   6  11        0.88        0.81        0.07 o
   4   6  11       11.16       12.05        0.13 o
   5   6  11        1.06        0.91        0.04 o
   6   6  11        4.49        4.88        0.08 o
   7   6  11        0.67        0.64        0.06 o
   8   6  11        7.34        6.23        0.11 o
   9   6  11       14.06       13.64        0.15 o
 -11   7  11        0.40        0.30        0.05 o
 -10   7  11        0.00        0.01        0.01 <
  -9   7  11        0.59        0.64        0.06 o
  -8   7  11        0.61        0.79        0.05 o
  -7   7  11        7.08        7.46        0.11 o
  -6   7  11        7.95        7.76        0.11 o
  -5   7  11        0.79        0.65        0.06 o
  -4   7  11        5.66        4.93        0.10 o
  -3   7  11        1.64        1.86        0.03 o
  -2   7  11        0.02        0.00        0.01 o
  -1   7  11       13.62       15.03        0.07 o
   0   7  11       13.25       14.49        0.15 o
   1   7  11        0.02        0.03        0.01 o
   2   7  11        0.13        0.20        0.02 o
   3   7  11        1.54        2.02        0.05 o
   4   7  11        0.56        0.55        0.05 o
   5   7  11        7.56        7.82        0.11 o
   6   7  11        1.10        0.89        0.06 o
   7   7  11        2.34        2.01        0.06 o
   8   7  11        0.02        0.00        0.01 o
   9   7  11        2.19        1.88        0.09 o
 -10   8  11        0.36        0.33        0.05 o
  -9   8  11        1.51        1.32        0.05 o
  -8   8  11        0.98        1.12        0.08 o
  -7   8  11        1.21        1.52        0.04 o
  -6   8  11        4.41        4.73        0.08 o
  -5   8  11        0.77        0.86        0.07 o
  -4   8  11        0.55        0.60        0.05 o
  -3   8  11        3.57        3.91        0.08 o
  -2   8  11       -0.01        0.01        0.01 <
  -1   8  11        1.85        2.31        0.05 o
   0   8  11        7.62        8.55        0.06 o
   1   8  11        0.38        0.51        0.04 o
   2   8  11        0.55        0.66        0.05 o
   3   8  11        3.35        3.15        0.07 o
   4   8  11        0.01        0.08        0.01 o
   5   8  11        0.61        0.52        0.07 o
   6   8  11        0.83        0.60        0.11 o
   7   8  11        1.39        1.36        0.07 o
   8   8  11        0.94        0.92        0.14 o
  -9   9  11        0.00        0.01        0.01 o
  -8   9  11        0.40        0.45        0.05 o
  -7   9  11        6.05        6.71        0.10 o
  -6   9  11        1.82        1.89        0.08 o
  -5   9  11       12.89       12.99        0.14 o
  -4   9  11        2.72        2.51        0.07 o
  -3   9  11        0.88        0.79        0.06 o
  -2   9  11        0.00        0.00        0.01 <
  -1   9  11        2.92        3.09        0.07 o
   0   9  11        1.64        1.61        0.05 o
   1   9  11        0.19        0.22        0.03 o
   2   9  11        0.31        0.28        0.04 o
   3   9  11        1.06        1.31        0.06 o
   4   9  11        0.85        0.83        0.08 o
   5   9  11        0.92        0.74        0.09 o
   6   9  11        0.05        0.03        0.02 o
  -7  10  11        0.77        0.84        0.10 o
  -6  10  11        0.98        0.92        0.09 o
  -5  10  11        0.42        0.29        0.06 o
  -4  10  11       -0.01        0.03        0.01 <
  -3  10  11        5.34        4.95        0.09 o
  -2  10  11        0.37        0.31        0.03 o
  -1  10  11        0.83        0.72        0.07 o
   0  10  11        3.57        3.21        0.08 o
   1  10  11        0.69        0.58        0.08 o
   2  10  11        0.03        0.06        0.01 o
   3  10  11        2.69        2.33        0.07 o
   4  10  11        0.86        0.65        0.12 o
  -4  11  11        3.28        3.47        0.07 o
  -3  11  11        1.51        1.31        0.05 o
  -2  11  11        0.81        0.79        0.09 o
  -1  11  11        1.19        1.28        0.07 o
   0  11  11        5.43        4.99        0.19 o
   1  11  11       18.06       16.41        0.34 o
 -14   0  12        1.32        0.89        0.09 o
 -12   0  12       11.02       11.43        0.20 o
 -10   0  12       19.62       20.07        0.27 o
  -8   0  12       14.06       14.13        0.15 o
  -6   0  12       41.09       39.43        0.38 o
  -4   0  12        3.84        2.49        0.04 o
  -2   0  12       56.85       56.68        0.45 o
   0   0  12        0.79        1.01        0.05 o
   2   0  12        0.37        0.41        0.03 o
   4   0  12        1.35        1.55        0.05 o
   6   0  12       10.82       13.57        0.13 o
   8   0  12        2.69        2.78        0.07 o
  10   0  12       30.47       32.17        0.44 o
 -14   1  12        5.24        4.78        0.14 o
 -13   1  12        0.02        0.06        0.02 o
 -12   1  12        0.56        0.48        0.07 o
 -11   1  12        4.54        4.41        0.09 o
 -10   1  12        4.08        4.15        0.08 o
  -9   1  12        4.28        4.45        0.04 o
  -8   1  12        0.74        0.90        0.04 o
  -7   1  12       57.00       62.71        0.30 o
  -6   1  12        5.38        5.66        0.05 o
  -5   1  12        0.08        0.03        0.01 o
  -4   1  12        4.84        3.96        0.04 o
  -3   1  12       57.76       52.68        0.30 o
  -2   1  12       11.29       10.24        0.07 o
  -1   1  12       50.41       46.70        0.28 o
   0   1  12       11.09       10.78        0.07 o
   1   1  12        6.25        5.44        0.05 o
   2   1  12        8.41        7.59        0.06 o
   3   1  12        0.76        0.61        0.04 o
   4   1  12        0.26        0.08        0.02 o
   5   1  12        2.86        3.41        0.03 o
   6   1  12        2.22        2.67        0.03 o
   7   1  12        0.02        0.06        0.01 o
   8   1  12        6.25        5.96        0.05 o
   9   1  12        2.79        2.34        0.07 o
  10   1  12        2.72        2.55        0.07 o
  11   1  12        6.15        5.84        0.10 o
 -14   2  12        2.66        2.35        0.10 o
 -13   2  12        2.19        2.05        0.06 o
 -12   2  12        7.73        7.51        0.11 o
 -11   2  12        1.25        1.06        0.04 o
 -10   2  12        0.12        0.15        0.01 o
  -9   2  12       10.37       10.81        0.13 o
  -8   2  12        0.67        1.04        0.04 o
  -7   2  12       60.53       59.69        0.31 o
  -6   2  12        0.07        0.02        0.01 o
  -5   2  12        8.07        7.94        0.06 o
  -4   2  12        4.93        3.82        0.04 o
  -3   2  12        2.66        3.20        0.03 o
  -2   2  12       29.38       29.98        0.22 o
  -1   2  12       45.83       46.23        0.27 o
   0   2  12        4.62        3.98        0.04 o
   1   2  12        0.03        0.01        0.01 o
   2   2  12        4.12        4.60        0.04 o
   3   2  12        0.62        0.69        0.03 o
   4   2  12        4.84        4.51        0.04 o
   5   2  12        7.90       10.43        0.06 o
   6   2  12       10.96       12.38        0.07 o
   7   2  12        1.14        1.29        0.04 o
   8   2  12        1.90        2.05        0.06 o
   9   2  12        5.34        4.96        0.09 o
  10   2  12        0.04        0.02        0.01 o
  11   2  12        0.45        0.34        0.05 o
 -13   3  12        3.42        2.83        0.07 o
 -12   3  12        0.15        0.11        0.02 o
 -11   3  12        5.15        5.09        0.09 o
 -10   3  12        0.41        0.35        0.03 o
  -9   3  12        0.58        0.47        0.04 o
  -8   3  12       60.06       65.28        0.47 o
  -7   3  12        2.22        1.93        0.03 o
  -6   3  12        1.32        0.97        0.02 o
  -5   3  12        3.53        3.56        0.04 o
  -4   3  12        8.58        7.97        0.06 o
  -3   3  12        5.06        5.81        0.04 o
  -2   3  12        4.37        4.26        0.04 o
  -1   3  12        0.79        0.86        0.04 o
   0   3  12        0.61        0.36        0.03 o
   1   3  12        0.05        0.01        0.01 o
   2   3  12        0.09        0.07        0.01 o
   3   3  12        0.03        0.08        0.01 o
   4   3  12        0.03        0.06        0.01 o
   5   3  12        1.06        1.24        0.04 o
   6   3  12        1.88        2.41        0.05 o
   7   3  12        3.06        3.67        0.07 o
   8   3  12        0.05        0.09        0.01 o
   9   3  12        5.02        4.88        0.09 o
  10   3  12        0.41        0.39        0.04 o
  11   3  12        0.79        0.90        0.11 o
 -13   4  12        7.78        6.94        0.11 o
 -12   4  12        1.04        1.03        0.06 o
 -11   4  12        0.16        0.14        0.02 o
 -10   4  12        1.64        1.49        0.05 o
  -9   4  12       27.25       27.74        0.21 o
  -8   4  12        0.00        0.01        0.01 <
  -7   4  12       32.83       34.55        0.23 o
  -6   4  12        1.10        1.00        0.02 o
  -5   4  12        5.38        5.45        0.05 o
  -4   4  12        7.45        7.14        0.05 o
  -3   4  12       10.76       12.81        0.07 o
  -2   4  12       30.47       31.35        0.22 o
  -1   4  12       18.92       19.42        0.09 o
   0   4  12        4.41        3.99        0.04 o
   1   4  12       26.73       27.08        0.21 o
   2   4  12       10.11       10.40        0.06 o
   3   4  12        8.47        8.18        0.12 o
   4   4  12        1.85        1.98        0.03 o
   5   4  12        0.74        0.56        0.05 o
   6   4  12        0.37        0.37        0.03 o
   7   4  12        8.07        8.31        0.11 o
   8   4  12        4.54        4.29        0.09 o
   9   4  12        4.75        4.65        0.09 o
  10   4  12        1.96        1.81        0.08 o
 -13   5  12        0.14        0.15        0.03 o
 -12   5  12        0.72        0.81        0.07 o
 -11   5  12        0.10        0.07        0.01 o
 -10   5  12        1.25        1.37        0.04 o
  -9   5  12        6.50        6.19        0.10 o
  -8   5  12        4.28        4.23        0.08 o
  -7   5  12        9.67       10.47        0.12 o
  -6   5  12        9.24        8.51        0.12 o
  -5   5  12        6.55        6.70        0.05 o
  -4   5  12        1.08        0.99        0.02 o
  -3   5  12       26.52       24.62        0.21 o
  -2   5  12        0.40        0.36        0.02 o
  -1   5  12        0.50        0.78        0.03 o
   0   5  12       12.53       12.16        0.07 o
   1   5  12        0.48        0.57        0.03 o
   2   5  12        2.76        3.11        0.07 o
   3   5  12        1.56        1.83        0.05 o
   4   5  12        3.31        3.31        0.07 o
   5   5  12        0.04        0.03        0.01 o
   6   5  12        1.82        1.86        0.05 o
   7   5  12        3.84        3.61        0.08 o
   8   5  12        0.31        0.26        0.03 o
   9   5  12        0.67        0.79        0.07 o
  10   5  12        3.31        3.21        0.11 o
 -12   6  12        1.37        1.26        0.05 o
 -11   6  12       -0.01        0.01        0.01 <
 -10   6  12        2.50        2.64        0.06 o
  -9   6  12        4.58        4.77        0.09 o
  -8   6  12        2.31        2.49        0.06 o
  -7   6  12        7.51        7.61        0.11 o
  -6   6  12       15.29       16.09        0.16 o
  -5   6  12        0.46        0.60        0.03 o
  -4   6  12        7.08        7.31        0.05 o
  -3   6  12       23.14       24.37        0.10 o
  -2   6  12        0.66        0.77        0.04 o
  -1   6  12        0.37        0.20        0.02 o
   0   6  12        3.28        3.67        0.04 o
   1   6  12       22.37       24.99        0.19 o
   2   6  12        0.04        0.04        0.01 o
   3   6  12       15.76       17.17        0.16 o
   4   6  12        8.94        8.88        0.12 o
   5   6  12        3.65        3.72        0.08 o
   6   6  12        0.02        0.02        0.01 o
   7   6  12       10.56       10.45        0.13 o
   8   6  12       -0.01        0.00        0.01 <
   9   6  12        0.13        0.09        0.03 o
 -11   7  12        0.76        0.81        0.08 o
 -10   7  12        1.14        1.32        0.06 o
  -9   7  12        1.35        1.26        0.05 o
  -8   7  12        0.56        0.54        0.06 o
  -7   7  12        2.10        2.08        0.06 o
  -6   7  12        0.24        0.32        0.03 o
  -5   7  12        7.13        7.74        0.11 o
  -4   7  12        0.07        0.13        0.01 o
  -3   7  12        0.81        0.75        0.05 o
  -2   7  12        8.64        9.42        0.12 o
  -1   7  12        1.28        1.35        0.02 o
   0   7  12        0.30        0.26        0.03 o
   1   7  12        0.38        0.40        0.03 o
   2   7  12        0.46        0.30        0.05 o
   3   7  12        4.88        5.11        0.09 o
   4   7  12        1.44        1.58        0.05 o
   5   7  12        1.04        1.25        0.06 o
   6   7  12        1.39        1.64        0.05 o
   7   7  12        4.08        4.02        0.08 o
   8   7  12        1.04        0.89        0.06 o
 -10   8  12        0.06        0.06        0.01 o
  -9   8  12        1.64        1.79        0.05 o
  -8   8  12        2.31        2.12        0.06 o
  -7   8  12        3.20        2.96        0.07 o
  -6   8  12        5.43        5.38        0.09 o
  -5   8  12        0.04        0.02        0.01 o
  -4   8  12        0.01        0.00        0.01 o
  -3   8  12        1.14        1.09        0.04 o
  -2   8  12        0.62        0.54        0.05 o
  -1   8  12        1.49        1.59        0.05 o
   0   8  12        0.16        0.25        0.02 o
   1   8  12        1.28        1.48        0.05 o
   2   8  12        0.04        0.07        0.01 o
   3   8  12        0.56        0.45        0.06 o
   4   8  12        0.77        0.68        0.07 o
   5   8  12        2.82        2.78        0.07 o
   6   8  12        3.84        3.68        0.08 o
   7   8  12        2.50        2.76        0.09 o
  -8   9  12        4.80        4.68        0.09 o
  -7   9  12        3.39        3.16        0.07 o
  -6   9  12        0.81        0.66        0.11 o
  -5   9  12        0.03        0.00        0.01 o
  -4   9  12        4.41        4.11        0.08 o
  -3   9  12        0.37        0.36        0.03 o
  -2   9  12        0.92        0.92        0.07 o
  -1   9  12        2.69        2.74        0.07 o
   0   9  12        4.00        3.82        0.08 o
   1   9  12        0.34        0.21        0.05 o
   2   9  12        0.72        0.69        0.07 o
   3   9  12        0.40        0.37        0.06 o
   4   9  12        0.27        0.21        0.04 o
   5   9  12        3.65        3.49        0.11 o
   6   9  12        1.39        1.41        0.07 o
  -7  10  12        0.69        0.48        0.17 o
  -6  10  12        0.96        1.06        0.13 o
  -5  10  12        0.96        0.85        0.12 o
  -4  10  12        2.59        2.91        0.06 o
  -3  10  12        1.96        1.79        0.06 o
  -2  10  12        0.42        0.39        0.04 o
  -1  10  12        1.96        1.94        0.06 o
   0  10  12        0.07        0.01        0.03 o
   1  10  12       -0.01        0.01        0.01 <
   2  10  12        0.71        0.67        0.09 o
   3  10  12        0.85        0.77        0.10 o
   4  10  12        0.85        0.94        0.10 o
  -2  11  12        0.00        0.00        0.01 <
  -1  11  12        1.04        1.07        0.10 o
 -13   0  13        1.21        0.97        0.09 o
 -11   0  13       17.64       17.11        0.25 o
  -9   0  13        5.86        6.37        0.10 o
  -7   0  13       11.36       11.26        0.13 o
  -5   0  13       32.95       31.67        0.23 o
  -3   0  13        0.03        0.07        0.01 o
  -1   0  13       61.31       61.15        0.47 o
   1   0  13        1.74        2.68        0.05 o
   3   0  13        0.04        0.00        0.01 o
   5   0  13        0.04        0.66        0.01 o
   7   0  13       10.69       11.37        0.13 o
   9   0  13        0.05        0.08        0.02 o
  11   0  13        0.13        0.10        0.03 o
 -14   1  13        0.44        0.49        0.07 o
 -13   1  13        0.18        0.09        0.04 o
 -12   1  13        2.86        2.62        0.07 o
 -11   1  13        1.85        1.77        0.05 o
 -10   1  13        0.04        0.02        0.01 o
  -9   1  13        0.10        0.10        0.01 o
  -8   1  13        5.57        5.15        0.05 o
  -7   1  13        0.62        0.74        0.04 o
  -6   1  13        3.92        3.94        0.04 o
  -5   1  13        0.02        0.02        0.01 o
  -4   1  13        3.92        3.66        0.04 o
  -3   1  13        2.82        2.73        0.03 o
  -2   1  13        4.12        3.51        0.04 o
  -1   1  13        0.18        0.40        0.01 o
   0   1  13        5.34        6.38        0.05 o
   1   1  13        3.57        3.71        0.04 o
   2   1  13        0.76        0.73        0.04 o
   3   1  13       13.62       13.18        0.07 o
   4   1  13        0.02        0.01        0.01 o
   5   1  13        0.16        0.19        0.01 o
   6   1  13        2.34        2.98        0.03 o
   7   1  13        2.13        2.21        0.03 o
   8   1  13        1.72        1.50        0.03 o
   9   1  13        2.02        1.93        0.06 o
  10   1  13        0.25        0.31        0.03 o
  11   1  13        0.49        0.67        0.06 o
 -14   2  13        0.49        0.42        0.08 o
 -13   2  13        2.02        2.00        0.06 o
 -12   2  13        1.28        0.86        0.05 o
 -11   2  13        3.57        3.20        0.08 o
 -10   2  13       11.22       10.88        0.13 o
  -9   2  13        1.64        1.65        0.03 o
  -8   2  13        1.54        1.44        0.02 o
  -7   2  13        6.20        7.21        0.05 o
  -6   2  13        5.76        5.60        0.05 o
  -5   2  13        0.14        0.14        0.01 o
  -4   2  13        2.28        2.00        0.03 o
  -3   2  13        1.93        1.75        0.03 o
  -2   2  13       33.76       34.78        0.23 o
  -1   2  13       21.72       21.78        0.09 o
   0   2  13        3.42        3.58        0.04 o
   1   2  13        3.69        3.74        0.04 o
   2   2  13        0.48        0.38        0.03 o
   3   2  13        8.94        8.60        0.06 o
   4   2  13        5.62        6.87        0.05 o
   5   2  13        0.67        1.13        0.04 o
   6   2  13        0.12        0.10        0.01 o
   7   2  13        0.00        0.06        0.01 <
   8   2  13        0.19        0.17        0.02 o
   9   2  13        5.20        5.20        0.09 o
  10   2  13        3.06        3.15        0.07 o
 -13   3  13        0.03        0.00        0.01 o
 -12   3  13        2.02        1.73        0.06 o
 -11   3  13        0.04        0.02        0.01 o
 -10   3  13        3.53        3.91        0.08 o
  -9   3  13        0.90        0.53        0.06 o
  -8   3  13        0.21        0.09        0.02 o
  -7   3  13        2.76        3.44        0.03 o
  -6   3  13       16.40       16.73        0.16 o
  -5   3  13       16.89       16.19        0.08 o
  -4   3  13        0.24        0.27        0.01 o
  -3   3  13       27.77       28.41        0.11 o
  -2   3  13        2.25        2.50        0.03 o
  -1   3  13        0.15        0.08        0.01 o
   0   3  13       10.56       10.92        0.06 o
   1   3  13        2.92        2.98        0.03 o
   2   3  13        5.11        5.09        0.05 o
   3   3  13        1.49        1.66        0.02 o
   4   3  13       18.49       19.40        0.17 o
   5   3  13        2.10        1.93        0.06 o
   6   3  13       -0.01        0.02        0.01 <
   7   3  13        0.26        0.26        0.03 o
   8   3  13        4.88        4.38        0.09 o
   9   3  13        0.37        0.30        0.04 o
  10   3  13       -0.06        0.00        0.01 <
 -13   4  13        0.06        0.06        0.02 o
 -12   4  13        5.81        5.35        0.10 o
 -11   4  13        0.05        0.03        0.01 o
 -10   4  13        5.43        5.45        0.09 o
  -9   4  13        2.53        2.81        0.06 o
  -8   4  13       44.09       45.05        0.40 o
  -7   4  13       19.36       20.92        0.18 o
  -6   4  13        3.76        3.57        0.04 o
  -5   4  13        1.99        2.23        0.03 o
  -4   4  13        0.72        0.77        0.03 o
  -3   4  13       31.92       30.99        0.23 o
  -2   4  13        6.05        5.76        0.05 o
  -1   4  13       48.30       48.27        0.28 o
   0   4  13       27.04       27.86        0.21 o
   1   4  13        0.06        0.11        0.01 o
   2   4  13       13.10       14.07        0.14 o
   3   4  13        2.82        2.34        0.07 o
   4   4  13       18.23       20.51        0.17 o
   5   4  13        1.49        1.66        0.05 o
   6   4  13        1.85        2.16        0.05 o
   7   4  13        3.61        3.26        0.08 o
   8   4  13        2.04        2.03        0.06 o
   9   4  13        0.06        0.03        0.02 o
  10   4  13        9.36        8.88        0.18 o
 -12   5  13        0.48        0.32        0.05 o
 -11   5  13        5.71        5.73        0.10 o
 -10   5  13        1.46        1.38        0.05 o
  -9   5  13        2.25        2.32        0.06 o
  -8   5  13        1.39        1.49        0.05 o
  -7   5  13       15.84       16.65        0.16 o
  -6   5  13        1.49        1.62        0.05 o
  -5   5  13        1.08        1.22        0.02 o
  -4   5  13        1.21        0.94        0.02 o
  -3   5  13        2.99        3.36        0.03 o
  -2   5  13       15.13       15.62        0.08 o
  -1   5  13        0.29        0.39        0.02 o
   0   5  13        9.36        9.91        0.06 o
   1   5  13       37.95       38.57        0.25 o
   2   5  13        0.67        0.51        0.06 o
   3   5  13        6.20        7.21        0.10 o
   4   5  13        1.25        1.66        0.04 o
   5   5  13        0.05        0.04        0.01 o
   6   5  13        0.50        0.61        0.05 o
   7   5  13        1.35        1.69        0.05 o
   8   5  13        0.01        0.04        0.01 o
   9   5  13        3.65        3.80        0.08 o
 -12   6  13        0.05        0.09        0.01 o
 -11   6  13        0.04        0.01        0.01 o
 -10   6  13        0.79        0.72        0.08 o
  -9   6  13        8.18        8.20        0.11 o
  -8   6  13        2.86        3.00        0.07 o
  -7   6  13        7.08        6.93        0.11 o
  -6   6  13        1.08        1.28        0.04 o
  -5   6  13        1.61        1.79        0.05 o
  -4   6  13        3.53        4.20        0.04 o
  -3   6  13        0.32        0.50        0.02 o
  -2   6  13        0.17        0.18        0.02 o
  -1   6  13        4.16        3.89        0.04 o
   0   6  13        0.14        0.14        0.01 o
   1   6  13       14.75       15.82        0.15 o
   2   6  13        1.42        1.63        0.05 o
   3   6  13        0.69        0.97        0.06 o
   4   6  13        0.16        0.10        0.02 o
   5   6  13        0.02        0.02        0.01 o
   6   6  13        0.42        0.62        0.05 o
   7   6  13        1.35        1.35        0.05 o
   8   6  13        6.45        5.98        0.10 o
 -11   7  13        3.35        3.14        0.07 o
 -10   7  13        0.44        0.53        0.05 o
  -9   7  13        1.25        1.30        0.04 o
  -8   7  13        0.01        0.00        0.01 o
  -7   7  13        0.34        0.30        0.04 o
  -6   7  13        0.40        0.58        0.03 o
  -5   7  13        1.69        1.66        0.05 o
  -4   7  13        4.08        4.52        0.08 o
  -3   7  13        0.10        0.11        0.01 o
  -2   7  13        0.26        0.29        0.02 o
  -1   7  13        0.01        0.01        0.01 o
   0   7  13        1.44        1.41        0.05 o
   1   7  13        1.90        2.11        0.06 o
   2   7  13        0.29        0.23        0.03 o
   3   7  13        6.30        6.48        0.10 o
   4   7  13        4.58        4.49        0.09 o
   5   7  13        1.56        1.40        0.05 o
   6   7  13        7.84        8.05        0.11 o
   7   7  13        6.30        6.08        0.10 o
   8   7  13        0.14        0.16        0.03 o
 -10   8  13        0.20        0.26        0.03 o
  -9   8  13        0.18        0.09        0.03 o
  -8   8  13        3.72        3.98        0.08 o
  -7   8  13        1.37        1.31        0.05 o
  -6   8  13       11.42       12.73        0.14 o
  -5   8  13        3.03        2.71        0.07 o
  -4   8  13        0.14        0.14        0.02 o
  -3   8  13        0.50        0.47        0.04 o
  -2   8  13        2.96        2.91        0.07 o
  -1   8  13        2.82        2.64        0.07 o
   0   8  13        0.04        0.00        0.01 o
   1   8  13        0.26        0.30        0.03 o
   2   8  13        9.12        9.12        0.12 o
   3   8  13        0.18        0.31        0.03 o
   4   8  13        3.76        3.73        0.08 o
   5   8  13        2.96        3.34        0.07 o
   6   8  13        4.84        4.41        0.09 o
  -8   9  13        0.86        0.86        0.09 o
  -7   9  13        0.00        0.00        0.01 <
  -6   9  13        6.86        6.58        0.10 o
  -5   9  13        0.14        0.09        0.02 o
  -4   9  13        0.10        0.11        0.02 o
  -3   9  13        0.69        0.73        0.05 o
  -2   9  13        1.14        1.30        0.04 o
  -1   9  13        1.54        1.56        0.05 o
   0   9  13        0.01        0.02        0.01 o
   1   9  13        8.29        8.23        0.12 o
   2   9  13        5.52        4.87        0.09 o
   3   9  13        0.71        0.52        0.09 o
   4   9  13        0.62        0.52        0.08 o
   5   9  13        8.76        9.12        0.18 o
  -6  10  13        1.42        1.59        0.07 o
  -5  10  13        7.13        6.81        0.16 o
  -4  10  13        0.09        0.06        0.02 o
  -3  10  13        0.15        0.07        0.03 o
  -2  10  13        0.38        0.38        0.04 o
  -1  10  13        0.02        0.02        0.01 o
   0  10  13        0.00        0.02        0.01 <
   1  10  13       -0.04        0.04        0.01 <
   2  10  13        0.07        0.03        0.02 o
   3  10  13        0.18        0.15        0.03 o
 -14   0  14        1.02        1.01        0.10 o
 -12   0  14        2.69        2.71        0.10 o
 -10   0  14        0.06        0.06        0.01 o
  -8   0  14        3.96        3.68        0.04 o
  -6   0  14       98.60      104.45        0.79 o
  -4   0  14        0.79        0.70        0.04 o
  -2   0  14        9.18        9.40        0.06 o
   0   0  14       87.80       85.26        0.75 o
   2   0  14        0.01        0.02        0.01 o
   4   0  14        5.34        7.53        0.09 o
   6   0  14        4.28        4.64        0.08 o
   8   0  14        1.04        1.09        0.06 o
  10   0  14        6.00        5.26        0.15 o
 -13   1  14        2.56        2.34        0.10 o
 -12   1  14        4.93        4.67        0.09 o
 -11   1  14        0.02        0.00        0.01 o
 -10   1  14        0.24        0.42        0.03 o
  -9   1  14        0.02        0.01        0.01 o
  -8   1  14        0.08        0.03        0.01 o
  -7   1  14       33.29       34.62        0.23 o
  -6   1  14        8.82        8.43        0.06 o
  -5   1  14        1.39        1.80        0.02 o
  -4   1  14        1.66        1.86        0.03 o
  -3   1  14        1.72        1.84        0.03 o
  -2   1  14       35.64       36.10        0.24 o
  -1   1  14       16.00       13.40        0.08 o
   0   1  14       10.05        9.45        0.06 o
   1   1  14        7.62        8.45        0.06 o
   2   1  14        0.00        0.00        0.01 <
   3   1  14       10.50       10.16        0.06 o
   4   1  14       11.76       12.60        0.14 o
   5   1  14        0.24        0.22        0.02 o
   6   1  14        0.01        0.01        0.01 o
   7   1  14        0.98        1.11        0.05 o
   8   1  14        4.45        3.91        0.04 o
   9   1  14        2.43        2.53        0.06 o
  10   1  14        0.96        0.81        0.09 o
 -13   2  14        3.92        3.45        0.08 o
 -12   2  14        2.07        1.80        0.06 o
 -11   2  14       15.60       15.49        0.16 o
 -10   2  14        0.67        0.61        0.05 o
  -9   2  14        1.00        1.01        0.02 o
  -8   2  14       19.18       19.82        0.18 o
  -7   2  14       18.58       20.25        0.17 o
  -6   2  14       49.70       53.98        0.28 o
  -5   2  14        0.44        0.55        0.02 o
  -4   2  14        0.92        0.98        0.04 o
  -3   2  14        0.71        0.65        0.03 o
  -2   2  14        4.33        4.11        0.04 o
  -1   2  14       40.20       41.09        0.25 o
   0   2  14        5.20        5.42        0.05 o
   1   2  14       56.70       58.80        0.30 o
   2   2  14        3.39        3.47        0.04 o
   3   2  14        0.09        0.02        0.01 o
   4   2  14        0.58        0.86        0.04 o
   5   2  14        6.86        6.25        0.10 o
   6   2  14        0.38        0.44        0.03 o
   7   2  14        2.82        2.73        0.07 o
   8   2  14        1.61        1.52        0.05 o
   9   2  14        2.59        2.92        0.06 o
  10   2  14        7.73        7.56        0.11 o
 -13   3  14        0.32        0.30        0.04 o
 -12   3  14        2.04        2.34        0.06 o
 -11   3  14        4.71        4.92        0.09 o
 -10   3  14        0.94        0.86        0.06 o
  -9   3  14       12.18       12.70        0.14 o
  -8   3  14        3.88        3.98        0.04 o
  -7   3  14        0.45        0.31        0.03 o
  -6   3  14       20.16       22.00        0.18 o
  -5   3  14        0.77        1.15        0.04 o
  -4   3  14        0.01        0.03        0.01 o
  -3   3  14        0.53        0.54        0.02 o
  -2   3  14        0.96        0.90        0.04 o
  -1   3  14        1.51        1.29        0.02 o
   0   3  14       53.73       55.29        0.29 o
   1   3  14       70.39       73.67        0.34 o
   2   3  14       19.98       18.48        0.18 o
   3   3  14        6.55        7.04        0.05 o
   4   3  14        0.26        0.13        0.02 o
   5   3  14        1.51        1.42        0.05 o
   6   3  14        0.88        0.92        0.07 o
   7   3  14        1.49        1.58        0.05 o
   8   3  14        0.01        0.01        0.01 o
   9   3  14       10.82       10.22        0.13 o
  10   3  14        1.19        0.92        0.07 o
 -13   4  14        4.97        4.64        0.09 o
 -12   4  14        0.77        0.65        0.07 o
 -11   4  14        0.11        0.16        0.02 o
 -10   4  14        0.00        0.00        0.01 o
  -9   4  14        2.34        2.57        0.06 o
  -8   4  14        1.08        0.90        0.04 o
  -7   4  14        8.82        9.35        0.12 o
  -6   4  14        7.29        8.06        0.11 o
  -5   4  14        2.25        2.91        0.03 o
  -4   4  14        5.38        5.40        0.05 o
  -3   4  14        0.23        0.19        0.01 o
  -2   4  14        0.04        0.08        0.01 o
  -1   4  14        0.86        0.93        0.04 o
   0   4  14        0.59        0.62        0.04 o
   1   4  14       83.36       87.51        0.55 o
   2   4  14        0.16        0.02        0.02 o
   3   4  14       43.30       45.39        0.39 o
   4   4  14        5.62        5.99        0.09 o
   5   4  14        0.02        0.04        0.01 o
   6   4  14        0.05        0.06        0.01 o
   7   4  14        1.42        1.20        0.05 o
   8   4  14        1.35        1.13        0.05 o
   9   4  14        0.09        0.08        0.02 o
 -12   5  14        0.15        0.14        0.02 o
 -11   5  14        0.36        0.35        0.04 o
 -10   5  14        2.53        2.48        0.06 o
  -9   5  14        0.06        0.02        0.01 o
  -8   5  14        1.51        1.38        0.05 o
  -7   5  14        2.34        2.33        0.06 o
  -6   5  14       22.85       23.23        0.19 o
  -5   5  14        3.06        2.68        0.07 o
  -4   5  14        0.50        0.57        0.03 o
  -3   5  14        0.10        0.09        0.01 o
  -2   5  14        7.18        7.92        0.05 o
  -1   5  14        9.86        9.84        0.06 o
   0   5  14        7.51        7.20        0.05 o
   1   5  14        0.44        0.48        0.03 o
   2   5  14       19.18       19.70        0.18 o
   3   5  14        0.14        0.14        0.02 o
   4   5  14        2.04        2.37        0.06 o
   5   5  14        0.12        0.06        0.02 o
   6   5  14        1.12        0.96        0.04 o
   7   5  14        0.00        0.02        0.01 <
   8   5  14        0.66        0.57        0.06 o
   9   5  14        0.08        0.09        0.02 o
 -11   6  14        5.95        5.42        0.10 o
 -10   6  14        0.01        0.00        0.01 o
  -9   6  14        0.64        0.61        0.07 o
  -8   6  14        2.40        2.36        0.06 o
  -7   6  14        0.69        0.66        0.07 o
  -6   6  14        2.40        2.48        0.06 o
  -5   6  14        0.22        0.21        0.02 o
  -4   6  14        8.41        8.44        0.06 o
  -3   6  14        0.10        0.11        0.01 o
  -2   6  14        1.12        1.26        0.04 o
  -1   6  14        1.14        1.11        0.04 o
   0   6  14        1.17        1.16        0.04 o
   1   6  14       11.90       12.33        0.14 o
   2   6  14       19.80       20.67        0.18 o
   3   6  14        1.77        1.55        0.05 o
   4   6  14        4.00        4.41        0.08 o
   5   6  14        1.35        1.25        0.05 o
   6   6  14        4.12        4.12        0.08 o
   7   6  14        1.72        1.53        0.05 o
   8   6  14        3.50        3.26        0.07 o
 -10   7  14        0.52        0.45        0.07 o
  -9   7  14        0.77        0.74        0.08 o
  -8   7  14        0.74        0.84        0.08 o
  -7   7  14        1.99        2.03        0.06 o
  -6   7  14        7.51        7.80        0.11 o
  -5   7  14        0.49        0.45        0.05 o
  -4   7  14        5.43        5.70        0.05 o
  -3   7  14        1.02        0.79        0.04 o
  -2   7  14        9.61       10.51        0.12 o
  -1   7  14        3.24        3.18        0.04 o
   0   7  14        0.01        0.02        0.01 o
   1   7  14        9.00        8.99        0.12 o
   2   7  14        1.44        1.09        0.05 o
   3   7  14        0.08        0.02        0.02 o
   4   7  14        7.34        7.08        0.11 o
   5   7  14        1.17        1.26        0.04 o
   6   7  14        2.46        2.42        0.06 o
   7   7  14        0.59        0.85        0.07 o
  -9   8  14        0.30        0.34        0.05 o
  -8   8  14        0.20        0.17        0.03 o
  -7   8  14        0.53        0.46        0.06 o
  -6   8  14        6.10        6.29        0.10 o
  -5   8  14        5.66        5.55        0.10 o
  -4   8  14        0.58        0.49        0.07 o
  -3   8  14        0.81        0.95        0.06 o
  -2   8  14        0.50        0.69        0.05 o
  -1   8  14        6.92        6.83        0.11 o
   0   8  14        4.20        4.35        0.08 o
   1   8  14        2.10        2.11        0.06 o
   2   8  14        0.49        0.42        0.05 o
   3   8  14        6.45        5.78        0.10 o
   4   8  14        1.46        1.21        0.07 o
   5   8  14        0.77        0.62        0.09 o
   6   8  14        1.49        1.47        0.07 o
  -8   9  14        4.45        3.89        0.08 o
  -7   9  14        6.50        6.32        0.10 o
  -6   9  14        3.84        3.80        0.08 o
  -5   9  14        0.08        0.02        0.02 o
  -4   9  14        2.53        2.41        0.06 o
  -3   9  14        0.34        0.47        0.03 o
  -2   9  14        0.50        0.49        0.06 o
  -1   9  14        0.00        0.00        0.01 o
   0   9  14        6.81        6.90        0.10 o
   1   9  14        0.07        0.05        0.02 o
   2   9  14        0.04        0.03        0.01 o
   3   9  14        0.55        0.63        0.07 o
   4   9  14        4.97        4.25        0.13 o
  -5  10  14        2.46        2.62        0.09 o
  -4  10  14        0.24        0.18        0.03 o
  -3  10  14        2.28        1.70        0.09 o
  -2  10  14        8.88        7.88        0.12 o
  -1  10  14        6.86        6.01        0.16 o
   0  10  14        0.56        0.68        0.09 o
   1  10  14        9.30        8.99        0.12 o
   2  10  14        0.25        0.12        0.05 o
 -13   0  15        2.16        2.18        0.12 o
 -11   0  15       14.29       12.45        0.15 o
  -9   0  15       -0.01        0.01        0.01 <
  -7   0  15        9.36       11.15        0.12 o
  -5   0  15       33.06       32.87        0.23 o
  -3   0  15        6.76        6.79        0.10 o
  -1   0  15        0.35        0.19        0.03 o
   1   0  15        2.66        2.81        0.07 o
   3   0  15        0.38        0.22        0.05 o
   5   0  15        8.41        8.16        0.12 o
   7   0  15        3.10        3.03        0.07 o
   9   0  15       11.36       11.18        0.13 o
 -13   1  15        1.54        1.46        0.07 o
 -12   1  15        0.04        0.02        0.01 o
 -11   1  15        0.25        0.18        0.03 o
 -10   1  15        0.21        0.25        0.02 o
  -9   1  15        2.82        2.83        0.03 o
  -8   1  15        5.24        5.82        0.05 o
  -7   1  15       11.02       12.70        0.07 o
  -6   1  15        0.62        1.24        0.03 o
  -5   1  15        0.06        0.04        0.01 o
  -4   1  15        0.09        0.08        0.01 o
  -3   1  15        3.03        3.12        0.03 o
  -2   1  15        3.65        3.89        0.04 o
  -1   1  15        4.58        4.69        0.04 o
   0   1  15       56.85       58.00        0.30 o
   1   1  15        2.76        2.77        0.03 o
   2   1  15        0.01        0.00        0.01 o
   3   1  15        0.15        0.03        0.02 o
   4   1  15        3.20        4.15        0.07 o
   5   1  15        0.38        0.38        0.03 o
   6   1  15        0.72        0.81        0.05 o
   7   1  15        0.07        0.13        0.01 o
   8   1  15        0.03        0.00        0.01 o
   9   1  15        4.28        3.64        0.08 o
  10   1  15        8.07        7.73        0.11 o
 -13   2  15        0.06        0.05        0.02 o
 -12   2  15        0.36        0.35        0.05 o
 -11   2  15        0.11        0.10        0.02 o
 -10   2  15        0.67        0.74        0.05 o
  -9   2  15        3.57        4.04        0.04 o
  -8   2  15        0.13        0.21        0.01 o
  -7   2  15        3.53        3.99        0.04 o
  -6   2  15       26.21       29.98        0.20 o
  -5   2  15        7.29        6.51        0.05 o
  -4   2  15        0.05        0.00        0.01 o
  -3   2  15        4.71        5.17        0.04 o
  -2   2  15        0.34        0.27        0.02 o
  -1   2  15        9.42        9.66        0.06 o
   0   2  15       16.97       17.17        0.08 o
   1   2  15        4.80        4.11        0.04 o
   2   2  15        6.00        6.09        0.05 o
   3   2  15        3.57        3.93        0.04 o
   4   2  15        2.43        2.91        0.06 o
   5   2  15        2.22        2.11        0.06 o
   6   2  15        0.46        0.39        0.04 o
   7   2  15       11.02       10.88        0.13 o
   8   2  15        0.98        0.73        0.06 o
   9   2  15       -0.02        0.00        0.01 <
 -13   3  15        0.30        0.20        0.05 o
 -12   3  15        4.80        4.56        0.09 o
 -11   3  15        0.90        0.83        0.06 o
 -10   3  15        3.46        3.39        0.07 o
  -9   3  15        0.35        0.50        0.03 o
  -8   3  15        4.37        4.37        0.04 o
  -7   3  15        0.07        0.05        0.01 o
  -6   3  15        7.45        6.92        0.05 o
  -5   3  15        8.82        9.28        0.06 o
  -4   3  15        0.02        0.04        0.01 o
  -3   3  15        8.12        8.42        0.06 o
  -2   3  15        4.75        5.18        0.04 o
  -1   3  15       69.89       70.58        0.50 o
   0   3  15        3.42        3.48        0.04 o
   1   3  15       14.06       14.01        0.15 o
   2   3  15       19.10       18.40        0.17 o
   3   3  15        1.10        1.03        0.04 o
   4   3  15        0.74        0.78        0.06 o
   5   3  15        2.53        2.28        0.06 o
   6   3  15       -0.02        0.01        0.01 <
   7   3  15        2.66        3.34        0.07 o
   8   3  15        0.20        0.13        0.03 o
   9   3  15        9.73        8.99        0.12 o
 -12   4  15        0.27        0.21        0.03 o
 -11   4  15        0.09        0.09        0.01 o
 -10   4  15        0.01        0.00        0.01 o
  -9   4  15        0.01        0.00        0.01 o
  -8   4  15        1.56        1.53        0.05 o
  -7   4  15        4.88        5.36        0.09 o
  -6   4  15        5.66        6.02        0.10 o
  -5   4  15       25.50       27.03        0.20 o
  -4   4  15       25.60       26.54        0.20 o
  -3   4  15       11.42       11.97        0.07 o
  -2   4  15        2.62        2.80        0.03 o
  -1   4  15        2.10        1.98        0.03 o
   0   4  15        3.65        3.65        0.08 o
   1   4  15        2.62        2.55        0.06 o
   2   4  15        5.86        5.98        0.10 o
   3   4  15        0.04        0.07        0.01 o
   4   4  15        0.08        0.06        0.01 o
   5   4  15        0.02        0.05        0.01 o
   6   4  15        6.60        7.17        0.10 o
   7   4  15        9.18        9.53        0.12 o
   8   4  15        0.55        0.54        0.06 o
   9   4  15        0.79        0.76        0.08 o
 -12   5  15        4.16        3.88        0.08 o
 -11   5  15        1.08        0.95        0.06 o
 -10   5  15        1.54        1.49        0.05 o
  -9   5  15        0.74        0.88        0.06 o
  -8   5  15        5.81        5.56        0.10 o
  -7   5  15        2.19        2.24        0.06 o
  -6   5  15        7.08        8.00        0.11 o
  -5   5  15       25.20       26.93        0.20 o
  -4   5  15        2.43        2.50        0.03 o
  -3   5  15       13.76       14.26        0.15 o
  -2   5  15        4.41        4.70        0.04 o
  -1   5  15        0.21        0.18        0.02 o
   0   5  15        8.88        9.08        0.12 o
   1   5  15       10.24       10.54        0.13 o
   2   5  15        0.06        0.05        0.01 o
   3   5  15        1.59        1.81        0.05 o
   4   5  15        9.92        9.94        0.13 o
   5   5  15        2.13        2.21        0.06 o
   6   5  15        1.10        0.94        0.06 o
   7   5  15        0.69        0.45        0.07 o
   8   5  15        2.10        1.81        0.06 o
 -11   6  15        0.18        0.10        0.03 o
 -10   6  15        0.83        0.81        0.09 o
  -9   6  15        0.61        0.57        0.06 o
  -8   6  15        0.26        0.25        0.03 o
  -7   6  15        0.21        0.28        0.03 o
  -6   6  15        5.24        5.99        0.09 o
  -5   6  15        0.27        0.11        0.02 o
  -4   6  15        2.10        1.85        0.03 o
  -3   6  15       12.39       13.60        0.14 o
  -2   6  15        0.05        0.03        0.01 o
  -1   6  15        2.66        2.40        0.03 o
   0   6  15        1.00        0.90        0.03 o
   1   6  15        3.13        3.05        0.07 o
   2   6  15       17.47       17.45        0.17 o
   3   6  15       18.32       18.77        0.17 o
   4   6  15        2.31        3.09        0.06 o
   5   6  15        1.80        1.94        0.05 o
   6   6  15        0.56        0.61        0.06 o
   7   6  15        1.72        1.48        0.05 o
 -10   7  15        0.77        0.69        0.09 o
  -9   7  15        6.20        5.66        0.10 o
  -8   7  15        6.35        6.19        0.10 o
  -7   7  15        0.17        0.19        0.03 o
  -6   7  15        1.08        1.23        0.04 o
  -5   7  15        4.20        4.63        0.08 o
  -4   7  15        0.67        0.81        0.05 o
  -3   7  15        2.96        3.45        0.03 o
  -2   7  15        0.04        0.06        0.01 o
  -1   7  15        0.02        0.02        0.01 o
   0   7  15        1.74        1.79        0.05 o
   1   7  15        0.01        0.00        0.01 o
   2   7  15        0.55        0.71        0.06 o
   3   7  15        0.22        0.27        0.03 o
   4   7  15        0.01        0.00        0.01 o
   5   7  15       11.90       11.54        0.21 o
   6   7  15        0.25        0.27        0.04 o
  -9   8  15        0.36        0.34        0.06 o
  -8   8  15        1.39        1.22        0.07 o
  -7   8  15        0.04        0.07        0.01 o
  -6   8  15        0.10        0.04        0.02 o
  -5   8  15        7.73        7.75        0.11 o
  -4   8  15        0.18        0.24        0.03 o
  -3   8  15        1.08        0.78        0.06 o
  -2   8  15       12.39       11.33        0.14 o
  -1   8  15        0.56        0.52        0.05 o
   0   8  15        2.16        2.04        0.06 o
   1   8  15        0.09        0.06        0.02 o
   2   8  15        5.15        5.34        0.09 o
   3   8  15        0.48        0.52        0.06 o
   4   8  15        5.57        5.68        0.09 o
   5   8  15        0.07        0.04        0.02 o
  -7   9  15        5.11        4.85        0.14 o
  -6   9  15        0.34        0.33        0.06 o
  -5   9  15        3.76        3.62        0.08 o
  -4   9  15        1.10        1.23        0.06 o
  -3   9  15        0.00        0.02        0.01 o
  -2   9  15       14.06       12.76        0.15 o
  -1   9  15        6.86        6.24        0.10 o
   0   9  15        0.77        0.80        0.08 o
   1   9  15        0.59        0.38        0.08 o
   2   9  15        2.10        2.08        0.09 o
   3   9  15        3.50        3.20        0.11 o
  -4  10  15        0.88        0.85        0.11 o
  -3  10  15        0.96        0.88        0.10 o
  -2  10  15        3.69        3.64        0.08 o
  -1  10  15        0.12        0.13        0.03 o
   0  10  15        6.86        7.13        0.16 o
 -12   0  16        9.00        8.57        0.18 o
 -10   0  16        0.67        0.54        0.07 o
  -8   0  16       50.55       52.65        0.43 o
  -6   0  16       29.05       33.60        0.32 o
  -4   0  16        0.32        0.49        0.03 o
  -2   0  16       30.69       29.99        0.22 o
   0   0  16        6.20        6.16        0.10 o
   2   0  16        8.01        8.24        0.11 o
   4   0  16        8.88       10.07        0.18 o
   6   0  16        5.02        5.43        0.09 o
   8   0  16        0.05        0.02        0.01 o
 -13   1  16        0.20        0.18        0.04 o
 -12   1  16        0.03        0.01        0.01 o
 -11   1  16        0.05        0.07        0.01 o
 -10   1  16       -0.02        0.00        0.01 <
  -9   1  16        0.27        0.26        0.02 o
  -8   1  16        0.27        0.33        0.02 o
  -7   1  16        6.30        6.90        0.05 o
  -6   1  16       19.10       21.79        0.09 o
  -5   1  16        0.07        0.10        0.01 o
  -4   1  16        0.29        0.28        0.02 o
  -3   1  16        8.01        8.56        0.06 o
  -2   1  16        7.95        8.05        0.06 o
  -1   1  16       70.22       72.47        0.34 o
   0   1  16        9.12        9.34        0.06 o
   1   1  16       14.21       14.97        0.15 o
   2   1  16        0.45        0.50        0.04 o
   3   1  16       10.43       12.39        0.13 o
   4   1  16        0.15        0.12        0.02 o
   5   1  16        6.60        7.43        0.10 o
   6   1  16        0.08        0.09        0.01 o
   7   1  16        6.05        6.47        0.10 o
   8   1  16        1.08        0.87        0.04 o
   9   1  16        1.23        1.04        0.04 o
 -13   2  16       14.14       13.51        0.23 o
 -12   2  16        4.08        3.60        0.08 o
 -11   2  16        4.67        4.37        0.09 o
 -10   2  16        0.74        0.74        0.05 o
  -9   2  16        1.19        1.21        0.04 o
  -8   2  16        1.06        0.96        0.04 o
  -7   2  16        0.11        0.35        0.01 o
  -6   2  16        3.10        3.32        0.04 o
  -5   2  16        4.45        5.14        0.04 o
  -4   2  16        0.10        0.05        0.01 o
  -3   2  16        7.13        7.31        0.05 o
  -2   2  16       61.62       62.13        0.31 o
  -1   2  16        2.04        2.04        0.03 o
   0   2  16        0.83        0.79        0.05 o
   1   2  16        0.49        0.44        0.03 o
   2   2  16        0.61        0.58        0.04 o
   3   2  16        0.42        0.42        0.03 o
   4   2  16        0.03        0.02        0.01 o
   5   2  16        1.08        1.06        0.06 o
   6   2  16        3.92        3.91        0.08 o
   7   2  16        0.18        0.18        0.02 o
   8   2  16        5.29        5.03        0.09 o
   9   2  16        8.01        7.31        0.11 o
 -12   3  16        1.12        1.23        0.06 o
 -11   3  16        4.93        5.14        0.09 o
 -10   3  16        4.58        4.53        0.09 o
  -9   3  16        2.07        1.94        0.06 o
  -8   3  16        0.52        0.39        0.04 o
  -7   3  16        1.42        1.19        0.05 o
  -6   3  16        4.54        5.06        0.04 o
  -5   3  16        6.92        6.49        0.05 o
  -4   3  16       18.23       20.11        0.17 o
  -3   3  16        4.04        4.72        0.04 o
  -2   3  16        1.00        0.92        0.02 o
  -1   3  16        0.64        0.70        0.04 o
   0   3  16       95.26       98.02        0.59 o
   1   3  16        3.57        3.36        0.08 o
   2   3  16        5.71        6.13        0.10 o
   3   3  16       11.97       12.21        0.14 o
   4   3  16        0.08        0.05        0.01 o
   5   3  16        7.56        8.16        0.11 o
   6   3  16        0.40        0.30        0.04 o
   7   3  16       -0.02        0.01        0.01 <
   8   3  16        4.41        4.09        0.08 o
   9   3  16        1.93        1.99        0.06 o
 -12   4  16        0.61        0.66        0.07 o
 -11   4  16        7.08        7.17        0.11 o
 -10   4  16        4.24        3.77        0.08 o
  -9   4  16        8.35        8.64        0.12 o
  -8   4  16        0.10        0.10        0.02 o
  -7   4  16        1.93        1.92        0.06 o
  -6   4  16        6.86        7.69        0.10 o
  -5   4  16        1.69        1.99        0.03 o
  -4   4  16        7.08        6.08        0.05 o
  -3   4  16       11.83       12.52        0.07 o
  -2   4  16        0.04        0.01        0.01 o
  -1   4  16        0.98        1.11        0.06 o
   0   4  16        0.31        0.26        0.03 o
   1   4  16        0.01        0.00        0.01 o
   2   4  16        0.86        0.95        0.06 o
   3   4  16        0.30        0.40        0.03 o
   4   4  16        2.72        3.04        0.07 o
   5   4  16        1.61        1.35        0.05 o
   6   4  16        0.28        0.24        0.04 o
   7   4  16        7.40        7.47        0.11 o
   8   4  16        0.02        0.01        0.01 o
 -11   5  16        2.92        2.82        0.07 o
 -10   5  16       10.89       11.26        0.13 o
  -9   5  16        6.86        7.16        0.10 o
  -8   5  16        0.42        0.29        0.05 o
  -7   5  16        0.72        0.70        0.05 o
  -6   5  16        7.24        7.44        0.11 o
  -5   5  16        0.06        0.09        0.01 o
  -4   5  16       25.30       28.61        0.20 o
  -3   5  16        0.10        0.19        0.01 o
  -2   5  16        1.21        1.31        0.02 o
  -1   5  16        1.42        1.26        0.05 o
   0   5  16        6.50        6.75        0.10 o
   1   5  16       16.89       16.77        0.16 o
   2   5  16       34.11       36.46        0.35 o
   3   5  16        0.81        0.78        0.07 o
   4   5  16        0.10        0.16        0.02 o
   5   5  16        2.07        1.81        0.06 o
   6   5  16        5.34        4.90        0.09 o
   7   5  16        2.79        2.74        0.07 o
   8   5  16        0.03        0.02        0.01 o
 -11   6  16        0.86        0.95        0.11 o
 -10   6  16        0.01        0.08        0.01 o
  -9   6  16        0.37        0.41        0.04 o
  -8   6  16        0.41        0.32        0.05 o
  -7   6  16        1.21        1.30        0.04 o
  -6   6  16        0.55        0.52        0.05 o
  -5   6  16       11.49       11.18        0.14 o
  -4   6  16        1.10        1.31        0.04 o
  -3   6  16        2.46        2.76        0.06 o
  -2   6  16        0.12        0.10        0.01 o
  -1   6  16        0.14        0.20        0.02 o
   0   6  16        5.43        5.03        0.09 o
   1   6  16        2.53        2.57        0.06 o
   2   6  16        4.00        4.15        0.08 o
   3   6  16        1.46        1.26        0.05 o
   4   6  16        2.13        1.87        0.06 o
   5   6  16        2.25        2.30        0.06 o
   6   6  16        0.07        0.08        0.02 o
   7   6  16        2.28        2.22        0.06 o
 -10   7  16        0.02        0.01        0.02 o
  -9   7  16        6.20        5.77        0.10 o
  -8   7  16        1.44        1.48        0.05 o
  -7   7  16        4.49        4.40        0.08 o
  -6   7  16        3.24        2.88        0.07 o
  -5   7  16        0.27        0.27        0.03 o
  -4   7  16        9.55       10.21        0.12 o
  -3   7  16        2.76        2.87        0.07 o
  -2   7  16        0.41        0.33        0.04 o
  -1   7  16        2.40        2.09        0.06 o
   0   7  16        0.07        0.03        0.01 o
   1   7  16        2.53        2.61        0.06 o
   2   7  16        2.66        2.83        0.07 o
   3   7  16        4.80        5.18        0.09 o
   4   7  16        2.66        2.40        0.07 o
   5   7  16        1.96        2.24        0.08 o
   6   7  16       -0.01        0.03        0.02 <
  -8   8  16        3.46        3.14        0.07 o
  -7   8  16        3.69        3.48        0.08 o
  -6   8  16        0.08        0.02        0.02 o
  -5   8  16        0.92        1.01        0.11 o
  -4   8  16        0.16        0.15        0.03 o
  -3   8  16        0.01        0.06        0.01 o
  -2   8  16        4.04        3.66        0.08 o
  -1   8  16        2.43        2.37        0.06 o
   0   8  16        0.20        0.33        0.03 o
   1   8  16        1.49        1.27        0.05 o
   2   8  16        5.66        5.33        0.10 o
   3   8  16        8.35        7.63        0.12 o
   4   8  16        0.25        0.06        0.04 o
  -6   9  16        0.66        0.59        0.12 o
  -5   9  16        0.07        0.09        0.02 o
  -4   9  16        0.56        0.61        0.07 o
  -3   9  16        1.32        1.36        0.05 o
  -2   9  16        0.12        0.06        0.02 o
  -1   9  16        0.46        0.40        0.05 o
   0   9  16        0.19        0.11        0.03 o
   1   9  16        0.03        0.09        0.01 o
   2   9  16        1.93        1.99        0.08 o
 -13   0  17        2.66        2.50        0.16 o
 -11   0  17        5.02        4.19        0.13 o
  -9   0  17        0.00        0.01        0.01 o
  -7   0  17       30.14       29.77        0.33 o
  -5   0  17        6.97        8.38        0.11 o
  -3   0  17        5.24        5.19        0.09 o
  -1   0  17       23.62       23.94        0.19 o
   1   0  17       12.89       12.16        0.14 o
   3   0  17        8.94        9.60        0.18 o
   5   0  17        4.93        4.72        0.09 o
   7   0  17        4.80        5.28        0.13 o
   9   0  17        0.17        0.17        0.04 o
 -13   1  17        0.38        0.27        0.07 o
 -12   1  17        2.53        2.28        0.06 o
 -11   1  17        9.73        9.08        0.12 o
 -10   1  17        4.33        3.99        0.08 o
  -9   1  17        0.50        0.46        0.04 o
  -8   1  17        1.25        1.41        0.04 o
  -7   1  17        0.01        0.01        0.01 o
  -6   1  17       29.92       29.65        0.22 o
  -5   1  17        0.13        0.17        0.01 o
  -4   1  17        0.96        1.12        0.04 o
  -3   1  17        0.77        0.88        0.05 o
  -2   1  17        6.25        6.72        0.05 o
  -1   1  17       37.45       38.49        0.24 o
   0   1  17       53.73       54.14        0.29 o
   1   1  17       10.05        9.67        0.13 o
   2   1  17        6.10        7.21        0.10 o
   3   1  17        0.64        0.65        0.06 o
   4   1  17       10.18       11.26        0.13 o
   5   1  17        0.15        0.21        0.02 o
   6   1  17        0.13        0.12        0.02 o
   7   1  17        1.28        1.41        0.05 o
   8   1  17        2.56        2.45        0.06 o
   9   1  17        0.01        0.00        0.02 o
 -12   2  17        0.00        0.00        0.01 <
 -11   2  17       10.69       10.66        0.13 o
 -10   2  17        2.40        2.48        0.06 o
  -9   2  17        8.24        8.13        0.11 o
  -8   2  17        0.27        0.22        0.02 o
  -7   2  17       13.99       15.49        0.07 o
  -6   2  17        0.69        1.10        0.04 o
  -5   2  17        0.12        0.10        0.01 o
  -4   2  17        0.66        0.65        0.04 o
  -3   2  17        2.02        1.90        0.03 o
  -2   2  17        0.12        0.06        0.01 o
  -1   2  17        6.45        6.21        0.05 o
   0   2  17       15.44       15.29        0.16 o
   1   2  17        0.14        0.17        0.02 o
   2   2  17        0.53        0.64        0.04 o
   3   2  17        0.18        0.20        0.02 o
   4   2  17        1.64        1.86        0.05 o
   5   2  17        2.66        2.77        0.07 o
   6   2  17        4.28        4.80        0.08 o
   7   2  17        0.03        0.07        0.01 o
   8   2  17        0.15        0.11        0.02 o
 -12   3  17       -0.02        0.00        0.01 <
 -11   3  17        2.02        1.80        0.06 o
 -10   3  17        0.71        0.71        0.06 o
  -9   3  17        3.06        2.67        0.07 o
  -8   3  17        0.10        0.14        0.01 o
  -7   3  17        3.53        3.72        0.08 o
  -6   3  17        3.76        4.01        0.04 o
  -5   3  17        7.45        7.58        0.11 o
  -4   3  17        3.20        3.38        0.04 o
  -3   3  17        2.40        2.25        0.03 o
  -2   3  17        9.12        8.74        0.12 o
  -1   3  17       30.58       31.64        0.22 o
   0   3  17        1.30        1.24        0.05 o
   1   3  17       13.99       13.34        0.15 o
   2   3  17        0.08        0.06        0.01 o
   3   3  17        0.59        0.59        0.05 o
   4   3  17        1.02        1.01        0.08 o
   5   3  17        1.17        1.56        0.04 o
   6   3  17        0.13        0.04        0.02 o
   7   3  17        6.92        7.07        0.11 o
   8   3  17        0.92        0.74        0.06 o
 -12   4  17        3.39        2.93        0.07 o
 -11   4  17        0.34        0.43        0.04 o
 -10   4  17        2.96        3.49        0.07 o
  -9   4  17        0.59        0.48        0.06 o
  -8   4  17       10.30       10.75        0.13 o
  -7   4  17        5.71        5.59        0.10 o
  -6   4  17        0.15        0.13        0.02 o
  -5   4  17        7.13        7.69        0.11 o
  -4   4  17        5.95        6.22        0.10 o
  -3   4  17        0.06        0.05        0.01 o
  -2   4  17        0.72        0.80        0.05 o
  -1   4  17        9.49        9.62        0.12 o
   0   4  17        0.77        0.81        0.06 o
   1   4  17       14.06       15.22        0.15 o
   2   4  17        0.88        0.93        0.08 o
   3   4  17        3.57        3.64        0.08 o
   4   4  17        3.06        3.14        0.07 o
   5   4  17        6.71        7.29        0.10 o
   6   4  17        1.21        1.12        0.04 o
   7   4  17        0.86        0.84        0.09 o
   8   4  17        0.02        0.00        0.01 o
 -11   5  17        0.14        0.11        0.03 o
 -10   5  17        0.46        0.56        0.06 o
  -9   5  17       10.76       11.31        0.13 o
  -8   5  17        0.69        0.84        0.08 o
  -7   5  17        5.66        5.44        0.10 o
  -6   5  17        3.20        2.75        0.07 o
  -5   5  17        0.14        0.19        0.02 o
  -4   5  17        0.31        0.20        0.03 o
  -3   5  17        2.76        2.66        0.07 o
  -2   5  17        0.69        0.62        0.04 o
  -1   5  17        8.47        8.71        0.12 o
   0   5  17       31.70       32.38        0.34 o
   1   5  17        5.71        6.12        0.10 o
   2   5  17        2.37        2.71        0.06 o
   3   5  17        1.37        1.60        0.05 o
   4   5  17        1.90        1.75        0.06 o
   5   5  17        0.21        0.29        0.03 o
   6   5  17        3.28        3.16        0.07 o
   7   5  17        4.45        4.28        0.08 o
 -10   6  17        2.37        2.71        0.06 o
  -9   6  17        7.78        8.63        0.11 o
  -8   6  17        0.31        0.20        0.04 o
  -7   6  17        2.10        1.87        0.06 o
  -6   6  17        6.86        7.31        0.10 o
  -5   6  17        5.43        6.34        0.09 o
  -4   6  17        1.64        1.45        0.05 o
  -3   6  17        1.35        1.34        0.05 o
  -2   6  17       10.37       10.60        0.13 o
  -1   6  17        9.42        9.12        0.12 o
   0   6  17        0.23        0.20        0.03 o
   1   6  17        0.71        0.57        0.07 o
   2   6  17        1.17        1.26        0.06 o
   3   6  17       -0.03        0.02        0.01 <
   4   6  17        1.82        2.12        0.05 o
   5   6  17        0.08        0.10        0.02 o
   6   6  17        1.72        1.77        0.05 o
  -9   7  17        0.92        1.02        0.09 o
  -8   7  17        0.04        0.05        0.01 o
  -7   7  17        0.58        0.43        0.07 o
  -6   7  17        0.37        0.41        0.04 o
  -5   7  17        0.07        0.04        0.02 o
  -4   7  17        3.88        4.22        0.08 o
  -3   7  17        0.00        0.00        0.01 o
  -2   7  17        0.19        0.10        0.02 o
  -1   7  17        2.59        2.14        0.06 o
   0   7  17       18.75       18.08        0.17 o
   1   7  17        1.12        1.31        0.04 o
   2   7  17        1.82        1.75        0.05 o
   3   7  17        4.49        4.79        0.08 o
   4   7  17        1.51        1.47        0.05 o
   5   7  17        0.31        0.22        0.05 o
  -8   8  17        6.15        5.47        0.10 o
  -7   8  17        2.50        2.09        0.06 o
  -6   8  17        1.35        1.50        0.07 o
  -5   8  17        0.40        0.40        0.06 o
  -4   8  17        0.49        0.57        0.06 o
  -3   8  17        0.25        0.20        0.03 o
  -2   8  17        0.96        1.05        0.07 o
  -1   8  17        0.17        0.25        0.03 o
   0   8  17        2.56        2.61        0.06 o
   1   8  17        0.36        0.23        0.05 o
   2   8  17        0.44        0.39        0.06 o
   3   8  17        1.10        0.87        0.10 o
  -5   9  17        0.05        0.04        0.02 o
  -4   9  17        1.04        0.92        0.08 o
  -3   9  17        3.06        2.98        0.10 o
  -2   9  17        0.56        0.62        0.08 o
  -1   9  17        1.72        1.65        0.08 o
   0   9  17        0.05        0.03        0.02 o
   1   9  17        0.05        0.04        0.02 o
 -12   0  18        2.82        2.22        0.10 o
 -10   0  18        0.31        0.38        0.05 o
  -8   0  18        0.19        0.09        0.02 o
  -6   0  18       10.43       12.73        0.13 o
  -4   0  18        9.92       11.16        0.13 o
  -2   0  18        7.78        8.26        0.11 o
   0   0  18        2.96        2.83        0.07 o
   2   0  18        1.85        1.90        0.08 o
   4   0  18        0.05        0.01        0.02 o
   6   0  18        6.00        6.67        0.15 o
   8   0  18        0.86        0.78        0.12 o
 -12   1  18        5.86        5.11        0.10 o
 -11   1  18        0.16        0.10        0.02 o
 -10   1  18        1.85        1.62        0.05 o
  -9   1  18        3.80        4.20        0.04 o
  -8   1  18        0.96        0.88        0.05 o
  -7   1  18        1.69        1.91        0.03 o
  -6   1  18        2.89        2.44        0.03 o
  -5   1  18       19.98       20.74        0.18 o
  -4   1  18        0.59        0.52        0.04 o
  -3   1  18        0.29        0.23        0.02 o
  -2   1  18       25.81       25.95        0.20 o
  -1   1  18        8.76        8.75        0.12 o
   0   1  18        9.42        9.58        0.12 o
   1   1  18        5.06        4.78        0.04 o
   2   1  18        7.02        6.91        0.11 o
   3   1  18        0.83        0.53        0.08 o
   4   1  18        0.07        0.10        0.01 o
   5   1  18        0.30        0.32        0.03 o
   6   1  18        1.19        1.05        0.04 o
   7   1  18        0.05        0.12        0.01 o
   8   1  18        2.16        1.81        0.06 o
 -12   2  18        0.71        0.67        0.08 o
 -11   2  18        3.69        3.54        0.08 o
 -10   2  18        1.61        1.67        0.05 o
  -9   2  18        1.61        1.68        0.05 o
  -8   2  18        0.08        0.03        0.01 o
  -7   2  18        5.38        5.51        0.05 o
  -6   2  18        2.72        2.76        0.03 o
  -5   2  18       30.25       33.60        0.22 o
  -4   2  18        3.88        4.40        0.04 o
  -3   2  18       18.06       18.35        0.17 o
  -2   2  18       11.70       11.90        0.14 o
  -1   2  18        6.97        6.95        0.11 o
   0   2  18       26.73       27.01        0.21 o
   1   2  18        0.02        0.00        0.01 o
   2   2  18       13.10       13.45        0.14 o
   3   2  18        2.82        2.84        0.07 o
   4   2  18        1.21        1.28        0.04 o
   5   2  18       10.18       11.17        0.13 o
   6   2  18        0.14        0.12        0.02 o
   7   2  18       18.66       18.19        0.17 o
   8   2  18        3.20        2.70        0.07 o
 -12   3  18        3.28        3.35        0.07 o
 -11   3  18        0.40        0.46        0.04 o
 -10   3  18        0.31        0.33        0.03 o
  -9   3  18        1.10        1.14        0.04 o
  -8   3  18        5.48        5.82        0.09 o
  -7   3  18        0.21        0.19        0.02 o
  -6   3  18        0.03        0.02        0.01 o
  -5   3  18       12.74       12.89        0.14 o
  -4   3  18        5.86        6.83        0.10 o
  -3   3  18        1.17        1.04        0.02 o
  -2   3  18        9.73        9.88        0.12 o
  -1   3  18        1.80        1.81        0.05 o
   0   3  18        0.67        0.72        0.06 o
   1   3  18        8.82        9.35        0.12 o
   2   3  18        2.40        2.48        0.06 o
   3   3  18        2.02        2.02        0.06 o
   4   3  18        0.12        0.03        0.02 o
   5   3  18        0.05        0.02        0.02 o
   6   3  18        0.13        0.16        0.02 o
   7   3  18        0.64        0.53        0.06 o
 -11   4  18        0.09        0.09        0.02 o
 -10   4  18        5.62        5.64        0.09 o
  -9   4  18        2.31        2.05        0.06 o
  -8   4  18        0.96        1.03        0.07 o
  -7   4  18        0.35        0.41        0.04 o
  -6   4  18        1.56        1.64        0.05 o
  -5   4  18       22.00       24.14        0.19 o
  -4   4  18        0.67        0.82        0.06 o
  -3   4  18        0.64        0.69        0.04 o
  -2   4  18        0.52        0.47        0.04 o
  -1   4  18        0.14        0.17        0.02 o
   0   4  18        5.20        5.04        0.09 o
   1   4  18        0.10        0.04        0.02 o
   2   4  18        0.07        0.11        0.01 o
   3   4  18        2.59        2.68        0.06 o
   4   4  18        0.38        0.36        0.04 o
   5   4  18        0.00        0.00        0.01 <
   6   4  18        1.93        2.06        0.06 o
   7   4  18        0.44        0.50        0.06 o
 -11   5  18        6.86        5.80        0.10 o
 -10   5  18        1.77        1.47        0.05 o
  -9   5  18        4.04        3.80        0.08 o
  -8   5  18        2.82        2.83        0.07 o
  -7   5  18        4.62        4.86        0.09 o
  -6   5  18        1.32        1.57        0.05 o
  -5   5  18        4.20        4.44        0.08 o
  -4   5  18        0.05        0.10        0.01 o
  -3   5  18        0.12        0.09        0.01 o
  -2   5  18        7.34        7.57        0.11 o
  -1   5  18        8.24        8.01        0.11 o
   0   5  18        0.03        0.01        0.01 o
   1   5  18        0.40        0.34        0.04 o
   2   5  18        0.74        0.78        0.08 o
   3   5  18        0.18        0.17        0.03 o
   4   5  18       -0.01        0.00        0.01 <
   5   5  18        0.23        0.24        0.03 o
   6   5  18        2.16        2.14        0.06 o
 -10   6  18        0.44        0.41        0.06 o
  -9   6  18        3.17        2.38        0.07 o
  -8   6  18        0.92        1.10        0.08 o
  -7   6  18        0.59        0.47        0.06 o
  -6   6  18        8.64        9.09        0.12 o
  -5   6  18        4.41        4.60        0.08 o
  -4   6  18       10.37       10.41        0.13 o
  -3   6  18        4.97        5.09        0.09 o
  -2   6  18        0.00        0.01        0.01 o
  -1   6  18        0.48        0.34        0.04 o
   0   6  18        8.29        8.51        0.12 o
   1   6  18       -0.01        0.05        0.01 <
   2   6  18        0.01        0.02        0.01 o
   3   6  18        0.22        0.09        0.04 o
   4   6  18        0.55        0.43        0.06 o
   5   6  18        0.45        0.48        0.06 o
  -8   7  18        1.90        2.06        0.08 o
  -7   7  18        2.22        1.88        0.06 o
  -6   7  18        0.67        0.62        0.08 o
  -5   7  18        0.29        0.29        0.04 o
  -4   7  18        0.07        0.03        0.01 o
  -3   7  18        0.15        0.12        0.02 o
  -2   7  18       -0.01        0.00        0.01 <
  -1   7  18        4.12        3.86        0.08 o
   0   7  18       10.24       10.22        0.13 o
   1   7  18        3.57        3.70        0.08 o
   2   7  18        6.30        6.25        0.10 o
   3   7  18        1.32        1.38        0.07 o
   4   7  18        0.00        0.06        0.02 <
  -7   8  18        3.61        3.62        0.11 o
  -6   8  18        1.08        0.94        0.06 o
  -5   8  18        1.72        1.64        0.08 o
  -4   8  18        0.18        0.15        0.03 o
  -3   8  18        0.14        0.15        0.03 o
  -2   8  18        0.04        0.08        0.01 o
  -1   8  18        0.08        0.04        0.02 o
   0   8  18        0.37        0.26        0.05 o
   1   8  18        0.03        0.01        0.02 o
   2   8  18        2.40        2.56        0.06 o
  -3   9  18        0.01        0.04        0.02 o
  -2   9  18        0.76        0.91        0.09 o
  -1   9  18        0.69        0.61        0.09 o
 -11   0  19       11.70       11.02        0.21 o
  -9   0  19        0.13        0.05        0.02 o
  -7   0  19       23.62       24.62        0.29 o
  -5   0  19       36.84       41.22        0.36 o
  -3   0  19       23.33       24.15        0.29 o
  -1   0  19        9.42        9.66        0.12 o
   1   0  19        0.90        1.19        0.08 o
   3   0  19        0.49        0.69        0.07 o
   5   0  19        4.71        5.14        0.13 o
   7   0  19       37.82       35.54        0.49 o
 -12   1  19        1.69        1.70        0.05 o
 -11   1  19        0.90        1.04        0.07 o
 -10   1  19       10.30        9.71        0.13 o
  -9   1  19        2.04        1.89        0.06 o
  -8   1  19        1.82        1.87        0.03 o
  -7   1  19        4.80        5.25        0.04 o
  -6   1  19        3.50        3.33        0.04 o
  -5   1  19        0.10        0.20        0.01 o
  -4   1  19        3.10        2.67        0.04 o
  -3   1  19        1.56        1.57        0.02 o
  -2   1  19        6.35        6.47        0.10 o
  -1   1  19        5.86        5.55        0.10 o
   0   1  19        0.31        0.26        0.03 o
   1   1  19       28.94       28.58        0.22 o
   2   1  19        2.07        1.97        0.06 o
   3   1  19        0.02        0.00        0.01 o
   4   1  19        0.37        0.38        0.04 o
   5   1  19        0.02        0.01        0.01 o
   6   1  19        0.18        0.16        0.02 o
   7   1  19        0.83        0.74        0.07 o
 -12   2  19        0.02        0.09        0.01 o
 -11   2  19        0.72        0.75        0.07 o
 -10   2  19        3.84        3.66        0.08 o
  -9   2  19        0.03        0.03        0.01 o
  -8   2  19        3.10        3.09        0.07 o
  -7   2  19        4.04        3.88        0.04 o
  -6   2  19        1.02        0.79        0.06 o
  -5   2  19        0.66        0.71        0.06 o
  -4   2  19        0.02        0.01        0.01 o
  -3   2  19        3.10        3.18        0.07 o
  -2   2  19       -0.01        0.02        0.01 <
  -1   2  19        1.66        1.47        0.05 o
   0   2  19        3.50        3.18        0.07 o
   1   2  19        0.04        0.02        0.01 o
   2   2  19       10.05        9.77        0.13 o
   3   2  19        3.35        3.20        0.07 o
   4   2  19        2.02        1.84        0.06 o
   5   2  19        0.98        0.99        0.07 o
   6   2  19       12.53       12.01        0.14 o
   7   2  19        5.43        5.36        0.09 o
 -11   3  19        3.17        2.78        0.07 o
 -10   3  19        2.10        1.90        0.06 o
  -9   3  19        0.41        0.29        0.04 o
  -8   3  19        1.19        1.14        0.04 o
  -7   3  19       -0.01        0.00        0.01 <
  -6   3  19        1.14        1.19        0.04 o
  -5   3  19        0.55        0.53        0.05 o
  -4   3  19       18.92       19.97        0.17 o
  -3   3  19        8.47        8.44        0.12 o
  -2   3  19        2.53        2.60        0.06 o
  -1   3  19       10.76       11.04        0.13 o
   0   3  19        0.02        0.09        0.01 o
   1   3  19        7.13        7.50        0.11 o
   2   3  19        5.62        5.93        0.09 o
   3   3  19        0.00        0.02        0.01 <
   4   3  19        0.04        0.05        0.01 o
   5   3  19        0.32        0.45        0.05 o
   6   3  19        1.14        0.95        0.06 o
   7   3  19        2.56        2.33        0.06 o
 -11   4  19        6.92        6.11        0.11 o
 -10   4  19        0.01        0.00        0.01 o
  -9   4  19        1.12        0.92        0.06 o
  -8   4  19        2.50        2.61        0.06 o
  -7   4  19        0.66        0.79        0.06 o
  -6   4  19        6.00        6.65        0.10 o
  -5   4  19        0.00        0.05        0.01 <
  -4   4  19        0.20        0.26        0.02 o
  -3   4  19        2.22        2.35        0.03 o
  -2   4  19        0.59        0.59        0.04 o
  -1   4  19        2.31        2.15        0.06 o
   0   4  19        0.13        0.27        0.02 o
   1   4  19        0.66        0.77        0.07 o
   2   4  19        4.75        4.92        0.09 o
   3   4  19        3.06        2.82        0.07 o
   4   4  19        0.86        0.81        0.09 o
   5   4  19        0.76        0.76        0.09 o
   6   4  19        2.34        1.88        0.06 o
 -10   5  19        3.69        3.21        0.08 o
  -9   5  19        0.50        0.48        0.06 o
  -8   5  19        0.07        0.12        0.02 o
  -7   5  19        0.28        0.22        0.03 o
  -6   5  19        0.23        0.15        0.03 o
  -5   5  19        0.59        0.66        0.05 o
  -4   5  19        4.24        4.50        0.08 o
  -3   5  19        6.76        6.42        0.10 o
  -2   5  19        0.22        0.29        0.02 o
  -1   5  19        0.02        0.00        0.01 o
   0   5  19        1.04        1.00        0.06 o
   1   5  19        8.94        8.95        0.12 o
   2   5  19        7.56        7.89        0.11 o
   3   5  19        3.76        3.73        0.08 o
   4   5  19        0.12        0.14        0.03 o
   5   5  19        2.46        2.18        0.06 o
  -9   6  19        2.66        2.27        0.07 o
  -8   6  19        0.03        0.08        0.02 o
  -7   6  19        0.61        0.58        0.07 o
  -6   6  19        9.67       10.32        0.12 o
  -5   6  19        2.59        2.83        0.06 o
  -4   6  19        0.00        0.00        0.01 <
  -3   6  19        1.37        1.38        0.05 o
  -2   6  19        0.48        0.47        0.05 o
  -1   6  19        0.04        0.05        0.01 o
   0   6  19        0.28        0.32        0.04 o
   1   6  19        0.00        0.00        0.01 <
   2   6  19        0.03        0.05        0.02 o
   3   6  19        9.99        9.40        0.13 o
   4   6  19        7.34        7.11        0.16 o
  -8   7  19        1.59        1.38        0.08 o
  -7   7  19        5.43        5.08        0.14 o
  -6   7  19        6.00        5.56        0.10 o
  -5   7  19        1.44        1.47        0.07 o
  -4   7  19        4.45        4.92        0.08 o
  -3   7  19        0.50        0.62        0.05 o
  -2   7  19        4.93        5.34        0.09 o
  -1   7  19       13.76       13.70        0.15 o
   0   7  19        0.50        0.45        0.06 o
   1   7  19        0.02        0.02        0.01 o
   2   7  19        5.24        5.33        0.09 o
   3   7  19        0.29        0.25        0.04 o
  -6   8  19        5.34        4.74        0.09 o
  -5   8  19        8.82        8.95        0.18 o
  -4   8  19        0.08        0.15        0.02 o
  -3   8  19       13.03       12.20        0.14 o
  -2   8  19        0.16        0.21        0.03 o
  -1   8  19        0.06        0.00        0.02 o
   0   8  19        1.74        1.45        0.05 o
   1   8  19        0.19        0.21        0.03 o
 -10   0  20        0.22        0.07        0.05 o
  -8   0  20        0.96        1.00        0.07 o
  -6   0  20        0.55        0.47        0.06 o
  -4   0  20        2.82        3.18        0.07 o
  -2   0  20        1.04        0.88        0.06 o
   0   0  20       34.93       36.10        0.35 o
   2   0  20       23.62       22.09        0.29 o
   4   0  20        2.19        2.18        0.09 o
   6   0  20        8.01        7.79        0.17 o
 -11   1  20        0.10        0.04        0.03 o
 -10   1  20        0.01        0.00        0.01 o
  -9   1  20        0.49        0.73        0.05 o
  -8   1  20        0.10        0.09        0.01 o
  -7   1  20        0.92        0.92        0.06 o
  -6   1  20        1.17        1.44        0.04 o
  -5   1  20        0.90        1.13        0.07 o
  -4   1  20       13.10       14.01        0.14 o
  -3   1  20        0.16        0.24        0.02 o
  -2   1  20        3.72        3.71        0.08 o
  -1   1  20       11.70       11.34        0.14 o
   0   1  20       -0.02        0.01        0.01 <
   1   1  20        0.14        0.10        0.02 o
   2   1  20        5.57        5.49        0.09 o
   3   1  20        0.49        0.43        0.05 o
   4   1  20        0.81        0.85        0.08 o
   5   1  20        0.10        0.16        0.02 o
   6   1  20        0.14        0.15        0.02 o
   7   1  20        1.56        1.57        0.05 o
 -11   2  20        2.56        2.22        0.06 o
 -10   2  20        0.31        0.33        0.03 o
  -9   2  20        2.37        2.28        0.06 o
  -8   2  20        1.14        0.93        0.04 o
  -7   2  20        3.24        3.26        0.04 o
  -6   2  20       10.05       10.59        0.13 o
  -5   2  20       10.30       11.46        0.13 o
  -4   2  20        0.04        0.04        0.01 o
  -3   2  20        2.76        2.99        0.07 o
  -2   2  20        4.24        4.18        0.08 o
  -1   2  20        0.04        0.06        0.01 o
   0   2  20        0.23        0.18        0.03 o
   1   2  20       11.63       11.75        0.14 o
   2   2  20        0.02        0.00        0.01 o
   3   2  20        1.17        1.00        0.06 o
   4   2  20        1.74        1.75        0.05 o
   5   2  20        2.19        2.04        0.06 o
   6   2  20        0.08        0.03        0.02 o
 -11   3  20        0.72        0.77        0.08 o
 -10   3  20        9.49        8.61        0.12 o
  -9   3  20        2.46        1.95        0.06 o
  -8   3  20        1.56        1.49        0.05 o
  -7   3  20        1.23        1.25        0.04 o
  -6   3  20        0.53        0.49        0.04 o
  -5   3  20        0.42        0.40        0.04 o
  -4   3  20        0.32        0.43        0.03 o
  -3   3  20        1.23        1.47        0.04 o
  -2   3  20        0.56        0.59        0.05 o
  -1   3  20        0.25        0.22        0.03 o
   0   3  20        0.12        0.17        0.02 o
   1   3  20        3.57        3.74        0.08 o
   2   3  20        2.31        2.18        0.06 o
   3   3  20        3.20        3.14        0.07 o
   4   3  20        2.40        2.14        0.06 o
   5   3  20        0.31        0.34        0.05 o
   6   3  20        0.36        0.35        0.05 o
 -10   4  20        0.10        0.09        0.02 o
  -9   4  20        0.79        0.52        0.09 o
  -8   4  20        0.01        0.02        0.01 o
  -7   4  20        4.41        4.59        0.08 o
  -6   4  20        6.50        5.98        0.10 o
  -5   4  20        0.38        0.38        0.04 o
  -4   4  20        0.05        0.09        0.01 o
  -3   4  20        0.76        0.80        0.05 o
  -2   4  20       -0.01        0.00        0.01 <
  -1   4  20        0.42        0.49        0.04 o
   0   4  20        0.06        0.13        0.01 o
   1   4  20        3.57        3.47        0.08 o
   2   4  20        4.49        4.66        0.08 o
   3   4  20        2.22        1.91        0.06 o
   4   4  20       -0.02        0.00        0.01 <
   5   4  20       31.14       30.14        0.33 o
  -9   5  20        0.27        0.19        0.04 o
  -8   5  20        0.40        0.39        0.05 o
  -7   5  20        2.13        1.83        0.06 o
  -6   5  20        0.28        0.18        0.04 o
  -5   5  20        0.38        0.37        0.04 o
  -4   5  20        7.51        7.55        0.11 o
  -3   5  20        3.35        3.37        0.07 o
  -2   5  20        4.16        3.98        0.08 o
  -1   5  20        1.64        1.75        0.05 o
   0   5  20        0.21        0.31        0.03 o
   1   5  20        5.29        5.16        0.09 o
   2   5  20        3.53        3.63        0.08 o
   3   5  20       -0.02        0.01        0.01 <
   4   5  20        0.76        0.69        0.10 o
   5   5  20        0.18        0.07        0.04 o
  -8   6  20        4.75        4.10        0.13 o
  -7   6  20        2.19        2.04        0.06 o
  -6   6  20        4.93        4.68        0.09 o
  -5   6  20        3.69        3.15        0.08 o
  -4   6  20        0.02        0.02        0.01 o
  -3   6  20        2.34        2.55        0.06 o
  -2   6  20        2.99        3.15        0.07 o
  -1   6  20       -0.01        0.00        0.01 <
   0   6  20        5.06        4.81        0.09 o
   1   6  20        0.56        0.43        0.07 o
   2   6  20        2.72        2.50        0.07 o
   3   6  20        0.66        0.68        0.08 o
  -7   7  20        0.07        0.11        0.03 o
  -6   7  20        2.92        2.86        0.07 o
  -5   7  20        0.98        0.92        0.09 o
  -4   7  20        0.03        0.09        0.01 o
  -3   7  20        2.02        1.82        0.06 o
  -2   7  20        4.04        3.75        0.08 o
  -1   7  20        0.03        0.01        0.01 o
   0   7  20        1.23        1.05        0.04 o
   1   7  20        3.03        2.90        0.07 o
   2   7  20        2.82        2.99        0.07 o
  -3   8  20        2.40        2.44        0.06 o
  -2   8  20        2.31        2.19        0.09 o
  -1   8  20        0.00        0.01        0.01 <
 -11   0  21        9.86        9.13        0.19 o
  -9   0  21        5.20        5.02        0.09 o
  -7   0  21        3.61        3.71        0.08 o
  -5   0  21        9.00        9.46        0.18 o
  -3   0  21        0.28        0.28        0.04 o
  -1   0  21        1.08        1.18        0.06 o
   1   0  21       16.00       15.52        0.24 o
   3   0  21        8.82        9.22        0.18 o
   5   0  21        0.58        0.57        0.08 o
 -11   1  21        0.52        0.50        0.07 o
 -10   1  21        0.64        0.34        0.07 o
  -9   1  21        2.43        2.42        0.06 o
  -8   1  21        1.12        1.26        0.04 o
  -7   1  21        0.67        0.82        0.06 o
  -6   1  21        3.03        3.12        0.07 o
  -5   1  21        0.02        0.01        0.01 o
  -4   1  21        5.15        5.76        0.09 o
  -3   1  21        0.09        0.05        0.02 o
  -2   1  21        5.06        5.27        0.09 o
  -1   1  21        2.56        2.31        0.06 o
   0   1  21        0.90        0.85        0.07 o
   1   1  21        0.67        0.67        0.06 o
   2   1  21       68.39       68.85        0.50 o
   3   1  21        0.37        0.37        0.04 o
   4   1  21        0.03        0.02        0.02 o
   5   1  21       -0.02        0.00        0.01 <
   6   1  21        0.06        0.02        0.01 o
 -11   2  21       10.30        9.91        0.13 o
 -10   2  21        1.04        0.91        0.06 o
  -9   2  21       -0.02        0.00        0.01 <
  -8   2  21        0.46        0.39        0.04 o
  -7   2  21        0.22        0.19        0.02 o
  -6   2  21        4.08        3.90        0.08 o
  -5   2  21        4.20        4.43        0.08 o
  -4   2  21        1.17        1.47        0.04 o
  -3   2  21        1.56        1.57        0.05 o
  -2   2  21        2.19        1.97        0.06 o
  -1   2  21        0.06        0.06        0.01 o
   0   2  21       14.82       14.80        0.15 o
   1   2  21        0.64        0.71        0.07 o
   2   2  21       17.56       17.16        0.25 o
   3   2  21        0.02        0.03        0.01 o
   4   2  21        1.06        0.80        0.08 o
   5   2  21        2.37        2.22        0.06 o
 -10   3  21        0.04        0.00        0.02 o
  -9   3  21        5.24        4.37        0.09 o
  -8   3  21        0.26        0.30        0.03 o
  -7   3  21        0.31        0.36        0.03 o
  -6   3  21        1.93        2.00        0.06 o
  -5   3  21        3.61        3.56        0.08 o
  -4   3  21        6.71        6.84        0.10 o
  -3   3  21        0.53        0.43        0.04 o
  -2   3  21        4.04        4.11        0.08 o
  -1   3  21        0.05        0.11        0.01 o
   0   3  21        0.04        0.01        0.01 o
   1   3  21       12.89       12.45        0.14 o
   2   3  21        3.20        3.14        0.07 o
   3   3  21       -0.01        0.01        0.01 <
   4   3  21        1.54        1.44        0.07 o
   5   3  21        0.49        0.57        0.07 o
 -10   4  21        1.21        0.95        0.07 o
  -9   4  21        0.02        0.00        0.02 o
  -8   4  21        0.07        0.08        0.02 o
  -7   4  21        0.16        0.19        0.03 o
  -6   4  21        0.12        0.09        0.02 o
  -5   4  21        0.10        0.03        0.02 o
  -4   4  21        0.55        0.39        0.05 o
  -3   4  21        0.08        0.03        0.01 o
  -2   4  21        2.07        1.98        0.06 o
  -1   4  21        3.69        3.58        0.08 o
   0   4  21        0.04        0.01        0.02 o
   1   4  21        0.46        0.48        0.05 o
   2   4  21        1.90        1.78        0.06 o
   3   4  21        0.00        0.02        0.01 <
   4   4  21        4.75        4.56        0.13 o
  -9   5  21        1.02        0.82        0.10 o
  -8   5  21        0.04        0.04        0.01 o
  -7   5  21        0.02        0.00        0.01 o
  -6   5  21        8.12        7.33        0.11 o
  -5   5  21        0.71        0.69        0.07 o
  -4   5  21        0.38        0.47        0.05 o
  -3   5  21        0.09        0.06        0.02 o
  -2   5  21        0.19        0.18        0.02 o
  -1   5  21        5.66        5.46        0.10 o
   0   5  21        0.14        0.10        0.02 o
   1   5  21        2.10        1.99        0.06 o
   2   5  21        1.66        1.56        0.08 o
   3   5  21        1.54        1.50        0.07 o
   4   5  21        0.13        0.08        0.03 o
  -7   6  21        0.38        0.35        0.05 o
  -6   6  21        1.19        1.09        0.07 o
  -5   6  21        0.10        0.13        0.02 o
  -4   6  21        1.82        1.98        0.05 o
  -3   6  21        3.06        3.02        0.07 o
  -2   6  21        0.88        0.62        0.09 o
  -1   6  21       12.18       12.00        0.14 o
   0   6  21        1.96        1.89        0.06 o
   1   6  21        1.49        1.38        0.07 o
   2   6  21        0.00        0.02        0.02 <
  -5   7  21        0.40        0.38        0.05 o
  -4   7  21        0.16        0.12        0.03 o
  -3   7  21        5.38        5.84        0.09 o
  -2   7  21       11.16       10.54        0.13 o
  -1   7  21        0.71        1.05        0.07 o
   0   7  21        0.06        0.05        0.01 o
 -10   0  22        2.43        2.12        0.09 o
  -8   0  22        0.53        0.63        0.07 o
  -6   0  22        1.04        0.86        0.10 o
  -4   0  22        9.24        9.03        0.18 o
  -2   0  22        0.52        0.42        0.06 o
   0   0  22        7.40        7.19        0.16 o
   2   0  22       10.82       11.66        0.20 o
   4   0  22        0.85        1.05        0.11 o
 -10   1  22        0.37        0.39        0.05 o
  -9   1  22        9.55        8.88        0.12 o
  -8   1  22        0.58        0.46        0.05 o
  -7   1  22        0.94        0.82        0.06 o
  -6   1  22        0.30        0.23        0.03 o
  -5   1  22        3.31        3.78        0.07 o
  -4   1  22        0.08        0.04        0.02 o
  -3   1  22        5.24        4.93        0.09 o
  -2   1  22        0.19        0.22        0.02 o
  -1   1  22        1.44        1.33        0.05 o
   0   1  22        1.99        2.21        0.06 o
   1   1  22        4.45        4.01        0.08 o
   2   1  22        5.24        5.42        0.09 o
   3   1  22        1.10        1.14        0.06 o
   4   1  22        0.01        0.00        0.01 o
   5   1  22        8.12        7.14        0.11 o
 -10   2  22        3.24        2.75        0.07 o
  -9   2  22        4.00        3.74        0.08 o
  -8   2  22        0.11        0.13        0.02 o
  -7   2  22        3.17        3.39        0.07 o
  -6   2  22        0.21        0.19        0.03 o
  -5   2  22        1.85        1.72        0.05 o
  -4   2  22        4.08        3.88        0.08 o
  -3   2  22        4.49        4.22        0.08 o
  -2   2  22        0.10        0.10        0.02 o
  -1   2  22        1.85        1.59        0.05 o
   0   2  22        1.37        1.25        0.05 o
   1   2  22        0.15        0.13        0.02 o
   2   2  22        0.40        0.35        0.06 o
   3   2  22        0.37        0.44        0.05 o
   4   2  22        6.30        6.01        0.10 o
   5   2  22        0.20        0.17        0.03 o
  -9   3  22        1.12        0.95        0.06 o
  -8   3  22        3.28        3.41        0.07 o
  -7   3  22        7.95        7.82        0.11 o
  -6   3  22        1.72        1.89        0.05 o
  -5   3  22        0.92        1.12        0.08 o
  -4   3  22        0.06        0.02        0.02 o
  -3   3  22        4.12        4.06        0.08 o
  -2   3  22        0.44        0.42        0.05 o
  -1   3  22        7.08        7.11        0.11 o
   0   3  22        0.38        0.34        0.05 o
   1   3  22        0.29        0.26        0.04 o
   2   3  22       22.18       22.03        0.28 o
   3   3  22        3.20        3.20        0.11 o
   4   3  22        2.96        2.61        0.10 o
  -9   4  22        1.80        1.51        0.08 o
  -8   4  22        1.10        1.12        0.06 o
  -7   4  22        1.00        1.17        0.03 o
  -6   4  22        0.12        0.19        0.02 o
  -5   4  22        4.28        4.03        0.08 o
  -4   4  22        0.55        0.72        0.06 o
  -3   4  22        2.99        2.91        0.07 o
  -2   4  22        6.92        6.46        0.11 o
  -1   4  22        4.45        4.37        0.08 o
   0   4  22        0.00        0.00        0.01 <
   1   4  22        1.04        0.99        0.08 o
   2   4  22        0.18        0.24        0.03 o
   3   4  22        2.02        1.97        0.09 o
  -8   5  22        0.00        0.00        0.01 o
  -7   5  22        0.04        0.02        0.01 o
  -6   5  22        4.20        4.06        0.08 o
  -5   5  22        1.30        1.29        0.07 o
  -4   5  22        0.79        0.79        0.08 o
  -3   5  22        0.06        0.03        0.02 o
  -2   5  22        0.32        0.29        0.04 o
  -1   5  22        1.30        1.09        0.05 o
   0   5  22        3.61        3.36        0.08 o
   1   5  22        5.81        5.58        0.10 o
   2   5  22       -0.10        0.00        0.02 <
  -6   6  22        0.19        0.16        0.03 o
  -5   6  22        1.72        1.42        0.08 o
  -4   6  22        1.90        1.71        0.08 o
  -3   6  22        0.02        0.03        0.01 o
  -2   6  22        4.41        3.98        0.08 o
  -1   6  22        0.40        0.29        0.05 o
   0   6  22        5.38        5.11        0.09 o
   1   6  22        0.85        0.97        0.11 o
  -9   0  23        0.25        0.36        0.05 o
  -7   0  23        0.04        0.08        0.02 o
  -5   0  23        7.51        7.65        0.22 o
  -3   0  23       12.32       12.23        0.21 o
  -1   0  23        0.86        0.68        0.11 o
   1   0  23        3.46        3.35        0.15 o
   3   0  23       15.92       15.47        0.24 o
  -9   1  23        3.96        3.54        0.08 o
  -8   1  23        0.01        0.03        0.01 o
  -7   1  23        0.26        0.39        0.04 o
  -6   1  23        0.13        0.13        0.02 o
  -5   1  23        3.42        3.61        0.07 o
  -4   1  23       20.61       19.53        0.18 o
  -3   1  23        1.80        1.98        0.05 o
  -2   1  23        1.61        1.67        0.05 o
  -1   1  23        4.41        4.24        0.08 o
   0   1  23        2.76        2.51        0.07 o
   1   1  23        0.37        0.44        0.05 o
   2   1  23        7.34        7.65        0.11 o
   3   1  23        0.49        0.63        0.06 o
   4   1  23        8.47        7.48        0.12 o
  -9   2  23        0.52        0.37        0.06 o
  -8   2  23        0.19        0.13        0.03 o
  -7   2  23        0.32        0.36        0.03 o
  -6   2  23        0.12        0.17        0.02 o
  -5   2  23        2.82        2.68        0.07 o
  -4   2  23        0.07        0.13        0.02 o
  -3   2  23        2.69        2.98        0.07 o
  -2   2  23        0.53        0.64        0.05 o
  -1   2  23        7.56        7.38        0.11 o
   0   2  23        0.18        0.13        0.03 o
   1   2  23        0.67        0.78        0.07 o
   2   2  23        0.46        0.54        0.06 o
   3   2  23        0.18        0.15        0.03 o
  -9   3  23       11.63       10.27        0.41 o
  -8   3  23        0.03        0.03        0.02 o
  -7   3  23        0.49        0.41        0.05 o
  -6   3  23        0.08        0.03        0.02 o
  -5   3  23       12.04       11.56        0.14 o
  -4   3  23        0.69        0.65        0.08 o
  -3   3  23        0.19        0.36        0.03 o
  -2   3  23        0.40        0.40        0.04 o
  -1   3  23        0.71        0.71        0.08 o
   0   3  23        0.04        0.02        0.01 o
   1   3  23       13.32       13.02        0.15 o
   2   3  23        0.06        0.00        0.02 o
   3   3  23        0.18        0.09        0.03 o
  -8   4  23        2.04        2.20        0.06 o
  -7   4  23        0.07        0.09        0.02 o
  -6   4  23        4.49        4.74        0.08 o
  -5   4  23        4.49        4.66        0.08 o
  -4   4  23        2.62        2.80        0.06 o
  -3   4  23        0.18        0.08        0.02 o
  -2   4  23        0.56        0.49        0.06 o
  -1   4  23        0.85        0.86        0.08 o
   0   4  23        0.79        0.73        0.08 o
   1   4  23        0.90        0.86        0.09 o
   2   4  23        2.62        2.33        0.06 o
  -6   5  23        0.62        0.69        0.08 o
  -5   5  23        3.42        3.28        0.07 o
  -4   5  23        0.03        0.05        0.02 o
  -3   5  23        0.02        0.03        0.02 o
  -2   5  23        2.76        2.44        0.07 o
  -1   5  23        0.01        0.00        0.01 o
   0   5  23        0.27        0.25        0.04 o
   1   5  23        3.31        3.65        0.07 o
  -4   6  23        1.02        0.92        0.08 o
  -3   6  23        0.23        0.32        0.04 o
  -2   6  23        0.05        0.02        0.02 o
  -8   0  24        4.20        3.96        0.12 o
  -6   0  24        0.21        0.39        0.05 o
  -4   0  24        1.99        1.61        0.08 o
  -2   0  24        1.85        1.90        0.08 o
   0   0  24       13.99       13.72        0.22 o
   2   0  24        7.24        7.18        0.16 o
  -8   1  24        0.07        0.06        0.02 o
  -7   1  24        0.08        0.06        0.02 o
  -6   1  24        0.96        0.97        0.08 o
  -5   1  24        2.19        1.94        0.06 o
  -4   1  24        6.20        6.03        0.15 o
  -3   1  24        3.35        3.76        0.07 o
  -2   1  24        0.46        0.43        0.05 o
  -1   1  24        2.43        2.30        0.06 o
   0   1  24        0.49        0.53        0.06 o
   1   1  24        1.88        1.88        0.08 o
   2   1  24        1.54        1.45        0.07 o
   3   1  24        0.94        0.76        0.09 o
  -8   2  24       19.89       18.20        0.27 o
  -7   2  24        0.03        0.01        0.01 o
  -6   2  24        0.85        0.98        0.08 o
  -5   2  24        7.08        7.19        0.16 o
  -4   2  24        0.08        0.10        0.02 o
  -3   2  24        1.19        1.13        0.07 o
  -2   2  24        1.82        1.54        0.05 o
  -1   2  24        0.37        0.41        0.05 o
   0   2  24        1.74        1.64        0.05 o
   1   2  24        0.32        0.37        0.05 o
   2   2  24        3.42        3.01        0.11 o
  -7   3  24        2.10        2.20        0.06 o
  -6   3  24        0.41        0.41        0.05 o
  -5   3  24        0.25        0.23        0.04 o
  -4   3  24        0.05        0.00        0.03 o
  -3   3  24       -0.04        0.03        0.01 <
  -2   3  24        2.28        2.05        0.06 o
  -1   3  24        1.17        1.11        0.06 o
   0   3  24        0.52        0.50        0.06 o
   1   3  24        1.39        1.51        0.07 o
   2   3  24        1.96        1.67        0.08 o
  -6   4  24        0.81        0.80        0.09 o
  -5   4  24        1.59        1.41        0.08 o
  -4   4  24        0.29        0.42        0.05 o
  -3   4  24        0.46        0.48        0.05 o
  -2   4  24        2.16        2.02        0.06 o
  -1   4  24        3.28        3.17        0.07 o
   0   4  24        0.34        0.48        0.05 o
  -4   5  24        8.07        7.81        0.17 o
  -3   5  24        3.03        2.86        0.07 o
  -2   5  24        1.04        1.09        0.08 o
  -7   0  25        0.23        0.20        0.07 o
  -5   0  25       10.30        9.64        0.26 o
  -3   0  25        2.66        2.91        0.10 o
  -1   0  25        0.67        0.67        0.09 o
   1   0  25        1.14        0.99        0.11 o
  -7   1  25        1.28        1.10        0.07 o
  -6   1  25        0.98        1.02        0.11 o
  -5   1  25        0.36        0.29        0.05 o
  -4   1  25        2.25        2.21        0.09 o
  -3   1  25        0.08        0.03        0.02 o
  -2   1  25        0.13        0.11        0.02 o
  -1   1  25        0.14        0.16        0.03 o
   0   1  25        0.06        0.15        0.02 o
   1   1  25        0.76        0.60        0.11 o
  -7   2  25        4.16        3.94        0.08 o
  -6   2  25        0.00        0.00        0.01 o
  -5   2  25        0.61        0.50        0.09 o
  -4   2  25        0.19        0.25        0.04 o
  -3   2  25        6.86        6.59        0.10 o
  -2   2  25        0.41        0.44        0.05 o
  -1   2  25        0.77        0.80        0.09 o
   0   2  25        0.66        0.66        0.08 o
   1   2  25        2.37        2.50        0.06 o
  -6   3  25        0.25        0.23        0.04 o
  -5   3  25        2.02        1.80        0.09 o
  -4   3  25        9.36        9.18        0.18 o
  -3   3  25        1.80        1.46        0.05 o
  -2   3  25        0.66        0.73        0.08 o
  -1   3  25        0.07        0.07        0.02 o
   0   3  25        1.88        1.66        0.05 o
  -4   0  26        2.46        2.56        0.13 o
  -2   0  26        0.72        0.72        0.10 o
  -5   1  26        1.17        1.35        0.06 o
  -4   1  26        0.56        0.60        0.09 o
  -3   1  26        2.92        2.74        0.07 o
  -2   1  26        0.08        0.14        0.02 o
  -1   1  26        0.77        0.77        0.08 o
  -4   2  26        1.35        1.27        0.07 o
  -3   2  26        0.69        0.74        0.09 o
